# Supplementary material for: Risk stratification by long non‐coding RNAs profiling in COVID‐19 patients
Source: J Cell Mol Med. 2021 Mar 23;25(10):4753–64. doi: 10.1111/jcmm.16444 (PMC8107096; doi:10.1111/jcmm.16444)
Supplement: Supplementary file 6 — Table S1 [file JCMM-25-4753-s007.csv]

	ensemblID	logFC	AveExpr	t	P.Value	adj.P.Val	B	symbol
2	ENSG00000122043	-1.69551973459084	-0.516158861416097	-4.21880195609843	0.000150887950165678	0.000697054303759932	0.292535418347142	LINC00544
8	ENSG00000131484	-1.76375022023355	-0.588586591640068	-5.03017488270915	1.26461466254219e-05	7.48274808061183e-05	2.7121032037034	AC091132.1
15	ENSG00000153363	-1.6310828199341	-0.134238092163257	-5.37182765383056	4.36667332064048e-06	2.83857504519646e-05	3.7573080140189	LINC00467
17	ENSG00000163597	-1.76574685009836	3.88332039022155	-7.2253013716623	1.36790691052561e-08	1.73860555062877e-07	9.46585361999884	SNHG16
21	ENSG00000170161	-1.66607395303393	-1.01779637212933	-7.05132878336574	2.33316748272097e-08	2.7615395522195e-07	8.93541836463484	AL512625.1
24	ENSG00000173862	-2.11081154658025	-1.29685379750558	-7.12602902121888	1.85458354392348e-08	2.26151680269162e-07	9.16344910487712	AC008080.1
25	ENSG00000174365	-1.93584870158956	0.727560758018254	-8.01486359681623	1.25563120362735e-09	2.12146203761457e-08	11.840398547648	SNHG11
27	ENSG00000175611	-2.19724688558074	1.62463722411676	-6.90916380536433	3.61578319885548e-08	4.01361475398021e-07	8.50039124750522	LINC00476
28	ENSG00000175746	-1.82198039659481	-1.57970314116275	-5.82106338542023	1.07161360429576e-06	8.12302420409414e-06	5.14291232376849	C15orf54
31	ENSG00000175779	-1.86536747620533	-0.707680817911823	-5.28229268692797	5.77361043679877e-06	3.63083430096444e-05	3.48244218164416	LINC02694
32	ENSG00000176124	-2.04336529276647	1.5492270648246	-7.47747790724591	6.33774385971046e-09	8.65678195383178e-08	10.2304860307122	DLEU1
38	ENSG00000177335	-2.8310872231841	-0.372213608660401	-7.7814370356052	2.52741864812172e-09	3.84274426400029e-08	11.1445938860392	C8orf31
39	ENSG00000177338	-2.12338491814261	-2.23108815078212	-6.76019672340328	5.73103100823216e-08	6.01258041187848e-07	8.04321012012561	LINC00469
44	ENSG00000178440	-2.59430973595525	0.843085810690128	-10.2280111245438	2.28414758945863e-12	1.00047966939541e-10	18.1148649017062	TIMM23B-AGAP6
58	ENSG00000180422	-3.06674518179041	-0.818802421766533	-9.46647314587236	1.86793374424094e-11	5.6535232100875e-10	16.0263356520216	LINC00304
60	ENSG00000180769	1.76681881282403	-0.989480559432154	4.4117767021852	8.43753639815283e-05	0.00041859334465836	0.857124461810423	WDFY3-AS2
64	ENSG00000182057	-1.71171236470427	-0.953304324027526	-5.15394121014913	8.61031849240343e-06	5.21203020108507e-05	3.08952283403587	OGFRP1
65	ENSG00000182165	-1.57710008276527	0.273490325857145	-5.00587619209585	1.36356183430206e-05	7.98956077563895e-05	2.63819594067564	TP53TG1
67	ENSG00000182586	-1.74995152778323	-1.7159745554779	-3.68277236966078	0.00072811518338784	0.00283103565296917	-1.2247670892293	LINC00334
77	ENSG00000186594	-2.50560118250147	2.93862258387378	-7.53745059189184	5.28259803792588e-09	7.35890395548152e-08	10.4115260666507	MIR22HG
80	ENSG00000187621	-2.38159389289257	0.624014886838138	-6.85079963998247	4.33006721058521e-08	4.73158253374857e-07	8.32142466532018	TCL6
82	ENSG00000188185	-2.2966618158003	0.721994064943969	-10.8578763845317	4.25262219587215e-13	2.48483077472696e-11	19.7835899009205	LINC00265
83	ENSG00000188511	-1.74456725250375	3.30579597453335	-5.76169143147573	1.29044906837495e-06	9.64284055178225e-06	4.95936880107394	C22orf34
90	ENSG00000196295	-1.56704749546037	6.21271350053386	-6.78419551847658	5.32064166846531e-08	5.66682012638824e-07	8.11694774141069	GARS1-DT
95	ENSG00000196756	-2.91593577289014	2.76693240053218	-11.8719733234314	3.16171674568078e-14	4.15666948408721e-12	22.3586429297008	SNHG17
107	ENSG00000197536	-1.92560908803387	5.87285754466698	-8.96534265601254	7.75521896796304e-11	1.78285279771697e-09	14.6105040625612	IRF1-AS1
110	ENSG00000197880	-3.01568041626285	-1.0811333026603	-9.95789555661953	4.77187886542413e-12	1.77657472449906e-10	17.382905796273	MDS2
114	ENSG00000198590	-2.62484316224752	0.388256255433002	-13.0497479347734	1.81517641550413e-15	5.09096478668391e-13	25.180787309855	C3orf35
132	ENSG00000203875	-2.79357818092896	3.17229546572489	-7.92087451041262	1.66298978576653e-09	2.70123476012347e-08	11.5609108469976	SNHG5
137	ENSG00000204110	-2.56609221291733	0.470137201475874	-7.50550771048435	5.82039884856705e-09	7.97603190746631e-08	10.3151400235331	LINC02520
138	ENSG00000204241	-1.61922870558778	-1.77652538074926	-6.18055166835087	3.48096452768412e-07	3.05092036832648e-06	6.25497606833986	LINC02731
141	ENSG00000204283	-1.73531081728293	-2.34973436160388	-6.0829923607595	4.72202951097611e-07	3.98907191820813e-06	5.95317851163026	LINC01973
157	ENSG00000205056	-1.51766149550849	-0.64625885434248	-4.8341242555112	2.31895192246885e-05	0.000129731791726416	2.11782146010737	LINC02397
166	ENSG00000205837	-2.70997036675211	-1.98014750053705	-7.83768014854472	2.13424857846721e-09	3.35029245134759e-08	11.3127561087916	LINC00487
167	ENSG00000205853	-2.77590682299339	-1.06527543202778	-8.54955856795183	2.58738657136451e-10	5.08146162880085e-09	13.4118365240271	RFPL3S
168	ENSG00000205959	-2.73872108819297	-0.626258206843186	-8.92899836064537	8.60925434278582e-11	1.95779097405946e-09	14.5065774261802	AC105345.1
177	ENSG00000212694	-1.81371379936068	3.86376504816645	-7.72929897852684	2.95717253224613e-09	4.3652016993542e-08	10.9884240293088	LINC01089
188	ENSG00000213279	-2.329361240465	0.807068953991945	-6.97101237472048	2.98779859920862e-08	3.40641428370479e-07	8.68981182734497	Z97192.2
189	ENSG00000213373	1.8598305314696	0.0137311483288971	4.59327350511284	4.85755388922391e-05	0.000253123154695315	1.39512767536355	LINC00671
197	ENSG00000214407	-1.74281876910995	-2.24788033789885	-7.65478867707111	3.70295795640504e-09	5.33733230898503e-08	10.7647818804524	LINC02085
205	ENSG00000214900	-1.81207375466529	3.44781376943224	-7.45826684771541	6.71892722745381e-09	9.03083924789079e-08	10.1724256230494	LINC01588
208	ENSG00000215014	-2.42681466257942	-1.14392023748847	-8.88438185117741	9.78951787542791e-11	2.20237977015643e-09	14.3787705572963	AL645728.1
211	ENSG00000215241	-2.52464316729258	-0.563157586490485	-6.17347598528365	3.55877562932308e-07	3.11263390281959e-06	6.23309078754904	LINC02449
213	ENSG00000215374	-2.24058640920372	-1.15706040212715	-9.59984701820656	1.28578047251332e-11	4.10967563783427e-10	16.3976687082489	FAM66B
215	ENSG00000215417	-1.84534139091266	0.99398029655203	-5.74834557141758	1.34549165469835e-06	9.96563977344356e-06	4.91812246599078	MIR17HG
216	ENSG00000215483	-1.50887892036587	0.189236991007434	-6.56807695040025	1.04017683230292e-07	1.02723566514047e-06	7.45187449310852	LINC00598
222	ENSG00000218357	-1.82934700546114	-1.64214964614017	-4.50790576024937	6.30186522490542e-05	0.000319421048206953	1.14129810608943	LINC01644
245	ENSG00000223511	-4.18043368124548	0.0810473519949335	-9.20430242729709	3.91805845445762e-11	1.00507755596971e-09	15.2896528957142	AL683807.1
246	ENSG00000223511	-4.18043368124548	0.0810473519949335	-9.20430242729709	3.91805845445762e-11	1.00507755596971e-09	15.2896528957142	AL683807.1
247	ENSG00000223546	-2.26301235070402	0.462538646230177	-7.84374214675453	2.09574721751214e-09	3.31458967822315e-08	11.3308619374593	LINC00630
253	ENSG00000223660	-1.59910855281512	-2.43328654793292	-4.31399397306405	0.000113365964685985	0.000538296403424312	0.570007411586085	AC245052.1
257	ENSG00000223704	-2.96299695285981	0.36201303309957	-12.2777067018935	1.15906816189237e-14	2.12008685090488e-12	23.3509275686114	LINC01422
261	ENSG00000223745	-2.41060675371984	3.78182340790237	-10.1928883986498	2.51243680256225e-12	1.04651699290885e-10	18.0202425354443	CCDC18-AS1
285	ENSG00000224032	-2.55110776467953	0.623872226190378	-8.55111286415612	2.57565840171701e-10	5.08146162880085e-09	13.4163564845539	EPB41L4A-AS1
286	ENSG00000224034	-1.89442753004955	-0.401725502038433	-4.91403450123304	1.81192331000527e-05	0.000103429597899487	2.35947158729013	LINC02561
292	ENSG00000224137	-1.58064980113077	-1.12312578659011	-3.4674066465284	0.00134172862003683	0.00486188828983199	-1.80826802415388	LINC01857
304	ENSG00000224281	-1.53643277672215	-1.38347150960606	-7.8519889040719	2.04449526868163e-09	3.24573267748816e-08	11.3554871587804	SLC25A5-AS1
314	ENSG00000224478	-1.50981283261089	-2.25984418941791	-4.9145046073543	1.80929199556278e-05	0.000103419720452889	2.36089565855899	AL356417.1
317	ENSG00000224532	-1.68454246124865	-2.37136692227296	-4.8148409640383	2.46097609362385e-05	0.000136948762247031	2.05963760155514	AL136361.1
323	ENSG00000224610	-1.56821806178185	-2.24716749893009	-5.51822630597196	2.7639408349951e-06	1.86643645149669e-05	4.20786101050439	AC108879.1
348	ENSG00000224977	-1.57528265693707	-2.46173294844705	-3.753934137959	0.000593211160820558	0.00234994289413567	-1.02834896733467	LINC02776
360	ENSG00000225194	-1.99803335356761	-1.18963800574954	-8.44583332056585	3.50601872017383e-10	6.46921962972425e-09	13.1095531012234	LINC00092
361	ENSG00000225218	-3.2964897111444	-0.282884808473511	-10.2871209849409	1.94650944830693e-12	8.97332180513657e-11	18.2737357691077	AP001628.1
362	ENSG00000225231	-1.64869117275559	-0.405219287285115	-2.48457689792614	0.0175870708592359	0.0467101054954581	-4.20610288723869	LINC02470
366	ENSG00000225331	-1.84395310463792	-1.50807158448049	-5.1792229383583	7.95908743587724e-06	4.86797326036694e-05	3.16680333311307	LINC01678
374	ENSG00000225470	-1.81667140678558	3.58380683530008	-7.33868036440905	9.67227303315251e-09	1.24819793406358e-07	9.810288704289	JPX
378	ENSG00000225518	-1.62449341253927	-2.63520284980362	-5.40438763456851	3.94460641505813e-06	2.59296237314837e-05	3.85740247404123	LINC01703
388	ENSG00000225643	-3.2476314978966	-0.44834121707377	-10.1493662434179	2.82785227324185e-12	1.16635044250279e-10	17.9027620055525	AL606491.1
395	ENSG00000225684	-1.61030932448821	-1.87837550245342	-7.75219932475669	2.75998556031386e-09	4.1174678199434e-08	11.057050791022	FAM225B
402	ENSG00000225783	-1.92823429725324	3.8414058880437	-5.39047054729595	4.1197948350467e-06	2.70389654774438e-05	3.81461074427552	MIAT
409	ENSG00000225880	-1.56905847379156	1.35282033338642	-6.5140835404948	1.23033479710605e-07	1.18173938160391e-06	7.28539127707216	LINC00115
413	ENSG00000225948	-3.44495420305196	0.340262418516603	-8.64102761542945	1.98135684173898e-10	4.0463923462116e-09	13.6773409631853	LINC02648
414	ENSG00000225975	-2.52234550361684	-0.0391590147124242	-8.08419329346921	1.02121814514202e-09	1.78268246332468e-08	12.0459565002956	LINC01534
415	ENSG00000225978	-1.8237279665649	-1.34461297833281	-7.16254427220598	1.65798994172555e-08	2.03357541832052e-07	9.2747686083588	HAR1A
419	ENSG00000226012	2.28493950178164	0.0136313120650946	5.04162631939414	1.2204854259395e-05	7.2420059053984e-05	2.7469567678605	AP001434.1
420	ENSG00000226029	-2.0072103147622	1.74719612244659	-8.50211886949109	2.97264064496636e-10	5.65877791555361e-09	13.273741930587	LINC01772
429	ENSG00000226137	-1.92247952066043	1.36859294063174	-6.76392708837489	5.66520794752404e-08	5.95838245880841e-07	8.05467391161539	BAIAP2-DT
432	ENSG00000226180	-3.09773014193718	0.041240986733724	-14.2777579081171	1.09731092868925e-16	9.70129088456599e-14	27.9401792792917	AC010536.1
436	ENSG00000226240	-2.02133354842053	-1.76569838718635	-7.18556460241588	1.54499402661986e-08	1.91255460970038e-07	9.34489661290034	LINC00381
448	ENSG00000226375	-1.53872132006656	-1.7478466970359	-4.8061245555849	2.52796484164574e-05	0.000140120528179231	2.03335453446848	AL022310.1
449	ENSG00000226380	-1.56725377787092	2.36433399449334	-5.20230113521234	7.40746340391339e-06	4.55602317840112e-05	3.23739878654793	AC016831.1
450	ENSG00000226383	-2.31606065141729	-1.20604159575145	-6.55267176241953	1.09120055636356e-07	1.06512314167552e-06	7.40438596667269	LINC01876
452	ENSG00000226423	-2.8081352802959	-0.998894145781896	-8.57191867047983	2.42375666936001e-10	4.85559252761789e-09	13.4768329644604	AC093642.1
459	ENSG00000226530	-2.79244696331904	-1.19950168904017	-9.98081530842326	4.48104748000773e-12	1.6831934596779e-10	17.4453929095484	AL158055.1
462	ENSG00000226578	-1.50628760720244	-2.06000988513273	-4.63569313986288	4.26659558039291e-05	0.000225780724612742	1.52173735437637	AL132657.1
466	ENSG00000226640	-1.88553352816893	-1.95437218816366	-6.53508134072307	1.15254724544848e-07	1.11722724921699e-06	7.35014949946891	AL357793.1
478	ENSG00000226791	-2.03756151690832	-0.858001973555842	-6.98216868811746	2.88681895893182e-08	3.30922271395808e-07	8.72395349902049	LINC02611
493	ENSG00000226950	-1.97490458175396	2.8150326492749	-6.0781695760482	4.79377709969811e-07	4.02543318531536e-06	5.93825752661623	DANCR
512	ENSG00000227195	-2.46338886388164	-1.13241317094978	-6.32915647232175	2.18886492460542e-07	2.00622107577669e-06	6.71442316863191	MIR663AHG
518	ENSG00000227297	-2.68487793648811	-2.32589747469752	-10.8948175681429	3.85952606859636e-13	2.35319219863549e-11	19.8798029227976	AL035541.1
520	ENSG00000227356	-1.74438701220279	-2.35605126538767	-5.48622915216402	3.05467608240653e-06	2.04308780265251e-05	4.10928306045135	LINC00866
524	ENSG00000227374	-2.81506780542102	0.336216211676652	-8.5084876401441	2.91771540956436e-10	5.59352256539692e-09	13.2922965877157	AL157832.1
525	ENSG00000227388	-3.08001122753893	-0.11538160294143	-9.33880988726287	2.67633774412975e-11	7.45652509241976e-10	15.6687232131347	AL133410.1
526	ENSG00000227403	-2.1740611910274	0.0139095380362714	-6.04358455010158	5.34132501526962e-07	4.41472580338689e-06	5.83125419088259	LINC01806
528	ENSG00000227456	-1.71889329294281	-0.576401170927827	-5.1568343783609	8.53318954351651e-06	5.17278507342564e-05	3.0983635894232	LINC00310
533	ENSG00000227486	-1.90081379012826	-1.01139837704102	-6.85700174186038	4.24785784747686e-08	4.65383801154561e-07	8.34045234167814	AL050309.1
535	ENSG00000227508	-1.86090787635157	-1.04925872479148	-5.23568758153342	6.67603732978273e-06	4.12424215071893e-05	3.33960912560107	LINC01624
558	ENSG00000227888	-2.31456992421545	-1.57789568964199	-8.01226609127279	1.26540307733438e-09	2.12942029853829e-08	11.8326871010891	FAM66A
561	ENSG00000227920	-3.56718356580953	0.451057527793453	-11.5334714372777	7.41928981437838e-14	6.83484806688457e-12	21.5142922636524	AL353597.1
564	ENSG00000227946	-1.64868573990773	0.0958460504050949	-5.12855693371998	9.31742391254506e-06	5.59977177143958e-05	3.01198926772791	AC007383.1
569	ENSG00000228037	-1.54808313250395	-0.918499568377535	-4.64034592193071	4.20625969283049e-05	0.000222868193044558	1.53564313266217	AL139246.3
576	ENSG00000228106	-2.57175511721929	0.442022618367046	-10.20854253489	2.40795043186163e-12	1.02325731988302e-10	18.062436012496	AL392172.1
581	ENSG00000228139	-1.74315752699884	-2.1255939591514	-4.18237966550282	0.00016825619622987	0.000766134624087286	0.186933800630805	LINC01402
595	ENSG00000228334	-3.22738404046953	-1.15539639266607	-10.3951574818047	1.45478959901143e-12	7.03482740579435e-11	18.5628942702756	AC024028.1
601	ENSG00000228408	-2.27729232552601	-2.36674051833111	-9.35844791337905	2.53196314509137e-11	7.14897245060362e-10	15.7238715770033	AL031056.1
605	ENSG00000228423	-2.50812755999017	-0.525651333033986	-7.05377247041236	2.31569518890998e-08	2.75201402817635e-07	8.94288423757787	AL357552.3
606	ENSG00000228434	-1.89929413833954	1.8199410738928	-7.7686743626211	2.62639625928928e-09	3.97075474288119e-08	11.1063905098052	AC004951.1
609	ENSG00000228495	-1.73087696442132	-1.71906817264391	-5.10894374863775	9.90300457802449e-06	5.91788924144162e-05	2.95212567326653	LINC01013
623	ENSG00000228649	-2.42119843692721	1.05871664467932	-9.51835419922431	1.61492080230618e-11	5.03257171503859e-10	16.171057729276	SNHG26
632	ENSG00000228784	-2.47727010616684	1.73829963219017	-8.56988062195246	2.43822613252651e-10	4.86143001873888e-09	13.4709112252178	LINC00954
644	ENSG00000228857	-2.29279474500323	0.321755058750632	-4.44617931229808	7.60197785820984e-05	0.000379828038592504	0.958614478570928	AC104653.1
648	ENSG00000228878	-1.53449570024712	-1.22086371720806	-6.51707697258487	1.21893087515604e-07	1.17615646600493e-06	7.29462419444851	SEPTIN7-DT
649	ENSG00000228886	-1.78257151008762	1.44424078633899	-5.85879188016416	9.52259796012676e-07	7.36425912100244e-06	5.25958294300984	AL138963.1
651	ENSG00000228906	-2.03647603333583	2.22125676552888	-7.20285222828941	1.46527219141977e-08	1.84011943561283e-07	9.39753432616077	AL353804.1
663	ENSG00000229151	-2.96477858791273	0.452027295343791	-7.95337537120589	1.50885085861784e-09	2.4893080636099e-08	11.6576610544606	AC233976.1
667	ENSG00000229195	-1.83848169889331	-0.0434411493648377	-4.07875677676	0.000229066849311242	0.00100593343951189	-0.111694148755068	AC009495.1
685	ENSG00000229388	-1.50254024343193	-1.45673931716909	-5.00123966119314	1.38329653709182e-05	8.08267851603512e-05	2.62410096128549	LINC01715
687	ENSG00000229422	-1.6441320722996	0.35620211560012	-7.0304932688146	2.48764412254727e-08	2.89102729932496e-07	8.87174560712333	AL512625.2
692	ENSG00000229484	-2.81228510288558	-1.11128753721965	-8.51976070936677	2.82300428275129e-10	5.4478802832728e-09	13.3251275828083	LINC02766
704	ENSG00000229628	-2.75486761102189	-1.16237104538042	-7.05615600386362	2.29878008267071e-08	2.74069171965097e-07	8.95016593082397	AC073115.1
705	ENSG00000229646	-1.65083864152439	-1.90988046654228	-3.44558247929709	0.00142633295801977	0.0051340328892727	-1.86642196553772	AL109914.1
718	ENSG00000229807	-6.57326935078366	1.54159830942689	-4.14945804433362	0.000185627866077673	0.000842434123612481	0.0917621252499083	XIST
733	ENSG00000229989	-1.96778898192628	1.27892832409396	-6.45145267303389	1.49514635854925e-07	1.42309518787708e-06	7.09213857469546	MIR181A1HG
744	ENSG00000230138	-1.90073605751998	-0.677901313346448	-5.89972937058647	8.37749090645434e-07	6.56314790380883e-06	5.38620160104302	LINC02812
762	ENSG00000230415	-3.45566508914461	-0.636046844340972	-10.61497452475	8.08247913508893e-13	4.30417591409103e-11	19.1463843950573	LINC01786
766	ENSG00000230438	-2.25150231406831	1.43054347806707	-8.74201937679947	1.47743299622848e-10	3.12339729403678e-09	13.9693141498187	SERPINB9P1
774	ENSG00000230537	-2.61104676469141	-1.00520135939591	-7.04161839562402	2.4039200238964e-08	2.82494177109836e-07	8.90574741229686	AL158071.3
778	ENSG00000230555	-2.12930627773601	-0.41680169348312	-6.07243411826559	4.88052599685066e-07	4.07388350570451e-06	5.92051273574585	AL450326.1
782	ENSG00000230587	-2.40986808450595	-0.313764578569595	-7.65057127178576	3.75045905580072e-09	5.38504479445517e-08	10.7521074168497	LINC02580
785	ENSG00000230606	-3.70379684185308	2.17327173448998	-13.2669596900036	1.09126368343983e-15	4.42001872065694e-13	25.6821430931678	AC092683.1
790	ENSG00000230649	-2.51036661559576	-0.336853095008336	-11.0951535614194	2.28787281041259e-13	1.57788211695176e-11	20.3983864783035	AC024084.2
807	ENSG00000230844	-1.62664520516677	0.363252398583748	-7.05603251390023	2.29965338016828e-08	2.74069171965097e-07	8.94978867878412	ZNF674-AS1
828	ENSG00000231133	-1.61445034017062	-2.16238637568102	-5.81875106476564	1.0793972440124e-06	8.16730972223051e-06	5.13576258998913	HAR1B
845	ENSG00000231412	3.7293720368917	1.05886316805153	5.37197410524068	4.36467764839189e-06	2.83857504519646e-05	3.75775807250248	AC005392.2
854	ENSG00000231473	-1.70971480056572	-1.57740606181689	-5.84417047947973	9.96849262009572e-07	7.65709852668786e-06	5.21436522279751	RB1-DT
861	ENSG00000231528	-1.75353117181884	-1.61684923410865	-7.12345495217864	1.86929863631861e-08	2.27287264826369e-07	9.15559815099274	FAM225A
862	ENSG00000231535	3.0750934355534	0.196655855636968	2.53142954767521	0.0157079581569749	0.0424700385388133	-4.10364771385186	LINC00278
864	ENSG00000231566	-2.13551598132157	-1.62023632642421	-5.98857034791422	6.34432614202802e-07	5.0646262010459e-06	5.66104275306098	LINC02595
868	ENSG00000231680	-2.15926439683479	-0.229451844720469	-6.25822401335692	2.73117468249414e-07	2.45513929257539e-06	6.49517035966854	LINC02723
870	ENSG00000231682	-2.63158067067433	-0.16287257320774	-8.42002675554805	3.78206998832384e-10	6.91789932212104e-09	13.0341495030278	LINC01891
873	ENSG00000231705	-2.253495388022	-1.26293557027868	-5.76039364009023	1.29570126914257e-06	9.66492063702626e-06	4.95535768640501	AL451069.2
876	ENSG00000231721	-2.13328385844756	5.93885700753353	-7.99816651453214	1.3198050736453e-09	2.20334124794674e-08	11.7908159026873	LINC-PINT
899	ENSG00000232053	-2.61500240501094	-1.46538509646617	-6.99038099472339	2.81469058474038e-08	3.23535609016469e-07	8.74908038906583	AC078845.1
905	ENSG00000232098	-1.50666265857905	1.03276827588081	-6.14999477136507	3.82971702541402e-07	3.31514805060016e-06	6.16045851985296	AC012313.1
906	ENSG00000232104	-2.38957964563107	1.84646991505526	-8.4652708063357	3.31165367795909e-10	6.21969956391691e-09	13.1662956422156	RFX3-AS1
921	ENSG00000232300	-2.54296919657514	0.91727831074368	-9.16491579631556	4.3825858603397e-11	1.10404423439815e-09	15.1782124005407	FAM215B
929	ENSG00000232411	-2.680582435528	-1.03733904297407	-10.5773470567836	8.93396921876123e-13	4.58356201260104e-11	19.0469660142034	AC009495.2
935	ENSG00000232504	-2.22340864413283	-0.50547483372593	-8.04972196055813	1.1316472984945e-09	1.95116401015015e-08	11.9438159006692	ST3GAL5-AS1
941	ENSG00000232618	-2.35431851247412	-0.92552503673924	-6.21673219605132	3.10896772248995e-07	2.76520659799477e-06	6.36687278694813	AL355304.1
944	ENSG00000232645	-1.88637775252853	-1.77075951512164	-6.22269310416539	3.05162508515051e-07	2.7199548163619e-06	6.38530641203389	LINC01431
946	ENSG00000232677	-2.48408296009301	0.195874356526333	-6.26477681548624	2.67587339187264e-07	2.41859696100483e-06	6.51542954889168	LINC00665
948	ENSG00000232710	-2.34906561412678	-0.256439017859315	-9.49044601115524	1.74636494805573e-11	5.33352137892399e-10	16.0932517061655	AC254562.2
955	ENSG00000232774	-2.55686605041348	-0.927990126797268	-9.42328269905518	2.1091034440935e-11	6.33785584950097e-10	15.905587522241	AL355916.1
960	ENSG00000232855	-2.84102821537183	-0.495931034269854	-10.8772670614702	4.04144504099732e-13	2.39469849119377e-11	19.8341156256572	AF165147.1
965	ENSG00000232931	-3.15862046732178	1.89904799408693	-11.7521362339866	4.26922969684877e-14	4.85422954990345e-12	22.0614504489394	LINC00342
966	ENSG00000232956	-2.77917597283892	1.81941702980103	-9.99049401552001	4.36370990206709e-12	1.65388536558525e-10	17.4717593121349	SNHG15
992	ENSG00000233387	-2.4392376902106	-0.0515637225299393	-6.02637454440319	5.63671770427155e-07	4.61355474355455e-06	5.77800697161621	IATPR
1026	ENSG00000233806	-3.02588205549176	1.36157575733073	-9.52755119025182	1.57384368517848e-11	4.94116446533272e-10	16.1966759112516	LINC01237
1030	ENSG00000233852	-1.8383009206753	-1.86157512756866	-5.6058749370351	2.1013087800641e-06	1.46847276374247e-05	4.4781450098209	AC005304.1
1036	ENSG00000233967	-1.93717619402233	-1.77703386119523	-5.90232810757963	8.30963550616211e-07	6.53432459335028e-06	5.39424015199793	AL359715.1
1037	ENSG00000233975	-1.66686664987638	-2.73213945585624	-4.94092534936369	1.66733522192192e-05	9.60887572414457e-05	2.44097528912545	LINC02574
1065	ENSG00000234323	-1.63314382214377	-2.26450910231225	-6.61518820786712	8.98546184438505e-08	8.97905890245318e-07	7.59703934277213	LINC01505
1077	ENSG00000234492	-1.83331465761371	-0.934774981627632	-5.56632843788633	2.37798103869952e-06	1.62934303417083e-05	4.35615148267507	RPL34-AS1
1085	ENSG00000234608	-2.63252355737418	1.04822737889617	-8.99803411401456	7.0606353590824e-11	1.65022738642554e-09	14.703843740093	MAPKAPK5-AS1
1086	ENSG00000234622	-3.22987436276934	-1.38692269612314	-9.7529622600731	8.39836202855594e-12	2.87251293123048e-10	16.8210754225746	AL683807.2
1087	ENSG00000234622	-3.22987436276934	-1.38692269612314	-9.7529622600731	8.39836202855594e-12	2.87251293123048e-10	16.8210754225746	AL683807.2
1090	ENSG00000234663	-3.28579872028148	1.73383961536816	-9.84721433784423	6.47125552247589e-12	2.28777915824001e-10	17.0801643517441	LINC01934
1091	ENSG00000234665	-3.03838385634479	-0.894959309981555	-6.28903733035737	2.48073417617476e-07	2.25897157557732e-06	6.59042792251211	LERFS
1098	ENSG00000234741	-2.56041864444156	3.87237361491495	-7.93865419283863	1.57679118121112e-09	2.58115194527439e-08	11.6138519668715	GAS5
1102	ENSG00000234807	-1.92162437320076	-1.98629139465938	-7.98247668964656	1.38313190870906e-09	2.29088029131457e-08	11.7441973815952	LINC01135
1106	ENSG00000234883	-2.19892248664093	-0.895189111127164	-6.07619956133059	4.82339797346411e-07	4.03420184380984e-06	5.93216256204037	MIR155HG
1108	ENSG00000234902	-1.605600359352	-0.654126009489988	-3.31479133092404	0.00205089521262114	0.0071071797030454	-2.21090460536794	AC007879.3
1109	ENSG00000234912	-2.17872432826671	1.79776133096446	-8.77115813498281	1.3577943368487e-10	2.91440855873596e-09	14.0533249132432	SNHG20
1118	ENSG00000235049	-2.02215500039528	-2.3267320318411	-10.0877239726463	3.34492056322503e-12	1.34019817233216e-10	17.7359346982347	LINC00940
1123	ENSG00000235072	-3.0492249172841	0.075197223700399	-10.8778635584431	4.03512090603194e-13	2.39469849119377e-11	19.8356690996454	ARNILA
1129	ENSG00000235151	-2.52367150320817	-1.88467974177662	-7.57049982986378	4.77891067186998e-09	6.70162573218567e-08	10.5111527789453	AC131097.3
1136	ENSG00000235271	-3.03086230626511	-0.299016442308381	-9.28278298825492	3.13594362165898e-11	8.38187111187609e-10	15.5111113999306	Z97353.2
1148	ENSG00000235532	-3.50586157390671	1.21956038377662	-9.6217805023904	1.20945326063751e-11	3.94431772674575e-10	16.4585109624607	LINC00402
1150	ENSG00000235576	-2.96137272431227	0.451987745048176	-6.72902199762891	6.31210357058249e-08	6.54064525158634e-07	7.94737826051448	LINC01871
1155	ENSG00000235621	-1.6391235889896	-0.564519317231483	-4.2731346045558	0.000128194297696761	0.00060461144664829	0.450652449980677	LINC00494
1159	ENSG00000235665	-2.7001045022262	-0.727171014776004	-9.12176384973603	4.95609382809665e-11	1.22648745498839e-09	15.0558904995767	LINC00298
1166	ENSG00000235823	-1.64751550702105	-1.56138161545097	-7.04325476760573	2.39184717445821e-08	2.81862774872429e-07	8.91074794921292	OLMALINC
1197	ENSG00000236255	-1.64493511320979	0.278576839690886	-6.5161633724481	1.22240005848803e-07	1.17680481603184e-06	7.2918063295659	AC009404.1
1213	ENSG00000236463	-2.07220291329678	-1.96342988696651	-6.57808756699087	1.0083134006945e-07	9.98111641581592e-07	7.48272830388191	LINC00427
1221	ENSG00000236611	-2.10344806201866	-2.17086287946941	-5.80770358833133	1.11737235619929e-06	8.42434677872832e-06	5.10160504830608	LINC02556
1231	ENSG00000236790	-3.16321551373561	1.49436630961878	-12.8196817543434	3.13051348649769e-15	7.74710013982104e-13	24.6433702637167	LINC00299
1237	ENSG00000236871	-2.56865137787452	2.55025564923087	-9.37492771567083	2.41692692000027e-11	7.01242176030423e-10	15.7701122372773	LINC00106
1238	ENSG00000236871	-2.56865137787452	2.55025564923087	-9.37492771567083	2.41692692000027e-11	7.01242176030423e-10	15.7701122372773	LINC00106
1259	ENSG00000237232	-1.78655232255332	-2.42160609243871	-4.60970343409967	4.61965732210537e-05	0.000242632938253399	1.44412931303246	ZNF295-AS1
1261	ENSG00000237248	-3.46282475448961	0.310305584508075	-11.1419924664087	2.0260924607419e-13	1.465894067114e-11	20.5188563952457	LINC00987
1263	ENSG00000237292	-1.72527443338268	-2.25231701665163	-5.3664392131826	4.44073603257229e-06	2.87418099831255e-05	3.74074984881323	LINC01732
1264	ENSG00000237310	-1.5792689861936	-0.356393259648651	-4.6180992099775	4.50256348559241e-05	0.000237074900924747	1.46918740226937	AC008267.5
1268	ENSG00000237356	-2.95059640835056	-0.488991569750387	-8.99234081858188	7.17689142353601e-11	1.66813161429923e-09	14.6875980815918	AL365295.1
1270	ENSG00000237359	-1.95336422896381	0.306316703083029	-6.77739038174115	5.43391129208085e-08	5.75830347752749e-07	8.09604175512395	AL354977.2
1275	ENSG00000237422	-2.84147839503678	-0.111924200589148	-8.84749405415274	1.08886150078528e-10	2.37349240093455e-09	14.2729159584462	AL158071.4
1276	ENSG00000237424	-1.8714959216105	0.3642643731734	-7.73367357319933	2.91843348758637e-09	4.32318650784361e-08	11.0015376011454	FOXD2-AS1
1278	ENSG00000237471	-2.65536127547358	-1.71040446747684	-8.89359975900333	9.53289795690328e-11	2.15617751100495e-09	14.4051961931195	AC073115.2
1280	ENSG00000237476	-2.15827498731227	-0.33922867128772	-7.79494928474213	2.42673450404306e-09	3.73966009469199e-08	11.1850233444304	LINC01637
1281	ENSG00000237484	-2.08254059111236	-0.837070362092372	-6.62744581667538	8.64988058984996e-08	8.70575302428201e-07	7.6347930854343	LINC01684
1282	ENSG00000237491	-2.72402847299595	1.14528925791995	-9.9939768365859	4.32225560669212e-12	1.65306630339579e-10	17.4812440310059	LINC01409
1283	ENSG00000237513	-2.33385906830496	1.47115998226956	-7.99873244333586	1.31757653926449e-09	2.20334124794674e-08	11.7924969357773	AC007384.1
1284	ENSG00000237520	2.35376559931621	-1.23199511076375	4.33203682341264	0.000107366220605954	0.000515627500101882	0.622831354182927	AL391832.1
1296	ENSG00000237604	-1.68029175659948	-1.22248476752895	-4.34857513428882	0.000102141082093946	0.000493349635326329	0.67131306582034	AP001056.1
1305	ENSG00000237753	-1.91665042572324	-0.105164713083364	-6.94721432448536	3.21526187978349e-08	3.62394071632863e-07	8.61695557648964	AC079922.2
1316	ENSG00000237877	-3.01104840835094	-0.596014622163078	-10.7660900883043	5.41564543286012e-13	2.99784478105822e-11	19.5437392589277	LINC01473
1320	ENSG00000237940	-3.23989955851963	1.41490954378208	-9.37961730517257	2.3851724922411e-11	6.96834769087382e-10	15.7832643007114	LINC01238
1321	ENSG00000237943	-3.30619485453165	3.90740311359979	-9.20193768231266	3.94448207162062e-11	1.00572339850351e-09	15.2829677011695	PRKCQ-AS1
1322	ENSG00000237980	-2.25479275627017	-2.04338192514353	-6.04480996773607	5.32089324110808e-07	4.41472580338689e-06	5.8350455847191	LINC02773
1328	ENSG00000238039	-1.93912680800974	0.396788925920839	-3.16637654401764	0.0030745717264063	0.0102250776703489	-2.5929663992199	AC244197.2
1329	ENSG00000238042	-2.08588193310093	-2.17513354123995	-5.11152826464784	9.8237977804083e-06	5.87890714966966e-05	2.96001198900618	LINC02257
1336	ENSG00000238121	-2.3490125301135	2.72866220100849	-8.43620152093142	3.60657743554755e-10	6.62570797875482e-09	13.0814192603843	LINC00426
1338	ENSG00000238142	-2.35848500969075	-0.0349582915996174	-4.93258161974753	1.71093045586193e-05	9.81976047450358e-05	2.41567658773065	BX284668.5
1348	ENSG00000239407	-2.24216310594397	-0.471470968057164	-8.54830351748179	2.59689624481146e-10	5.08146162880085e-09	13.4081865733194	Z68871.1
1362	ENSG00000240440	-1.50715480274693	-1.97470360457301	-3.558963747552	0.00103644722789906	0.00387585198913008	-1.56229705417779	AC007879.4
1376	ENSG00000241163	-1.69840444479095	2.86984243406203	-4.54358670988472	5.65290056053386e-05	0.000287484704897568	1.24722906378739	LINC00877
1381	ENSG00000241280	-1.57095657495675	-2.56392503684792	-5.50067110132362	2.91985715672283e-06	1.96541424933327e-05	4.15376971542548	AC106712.2
1382	ENSG00000241288	-2.22622465475831	0.253447435360361	-9.60713764751581	1.2598808265616e-11	4.0771681825728e-10	16.4178995383467	LINC02614
1384	ENSG00000241316	-2.39592066885303	-1.03980822313104	-7.40139165899691	7.98881560318217e-09	1.04700770226129e-07	10.0003461778483	SUCLG2-AS1
1391	ENSG00000241657	-2.70187946761751	0.818909051321485	-6.57998939594427	1.00237181740486e-07	9.94570338637318e-07	7.48858947472465	TRBV11-2
1403	ENSG00000242086	-2.20273041147998	5.67919896394316	-8.29493594542569	5.46709950948319e-10	9.82909728051102e-09	12.6675577331223	MUC20-OT1
1404	ENSG00000242125	-1.66215020983997	3.80442253035105	-6.53607722997152	1.14898325278424e-07	1.11634469849037e-06	7.35322044661673	SNHG3
1405	ENSG00000242258	-2.68140661284643	-0.656123489667186	-7.76779901336502	2.63332677267376e-09	3.97075474288119e-08	11.1037696748344	LINC00996
1443	ENSG00000244063	-2.15189578502914	-0.0635748598817411	-4.39144654238395	8.97306090436563e-05	0.00044151657572709	0.79726274890676	AC104653.2
1450	ENSG00000244625	-1.88361505272996	4.61201858080018	-7.67226953957598	3.5124659592755e-09	5.09549803126622e-08	10.8172985864921	MIATNB
1451	ENSG00000244649	-2.43851430269977	-1.44016512275977	-5.88749888228122	8.70436189704531e-07	6.79392402613536e-06	5.34837068126248	LINC02086
1457	ENSG00000245060	-1.5544968499769	2.53522937087546	-6.93423902906258	3.34655191399944e-08	3.74439997398821e-07	8.57721719601313	LINC00847
1458	ENSG00000245149	-1.71336958653689	0.280452529128166	-6.35033949190412	2.04892909050003e-07	1.88618045595922e-06	6.77987747008451	RNF139-AS1
1460	ENSG00000245164	-3.05855618995156	4.29350130925531	-8.62946445815152	2.04922676361257e-10	4.16478115677202e-09	13.6438323723828	LINC00861
1468	ENSG00000245556	-2.30300133919417	1.13466816899439	-9.23558378085505	3.58497175195485e-11	9.4167119213101e-10	15.3780184776625	SCAMP1-AS1
1469	ENSG00000245571	-1.55114426743219	0.781296575173275	-4.8303290600049	2.34624795895398e-05	0.000130910678558613	2.1063660516574	FAM111A-DT
1472	ENSG00000245685	-1.78620436010102	-1.54527462322587	-5.83257666542211	1.03368573698344e-06	7.89240634390075e-06	5.178513064164	FRG1-DT
1482	ENSG00000245910	-3.02030504081192	2.13635252691397	-9.00111087542265	6.99860605136284e-11	1.64486791385941e-09	14.7126214928218	SNHG6
1483	ENSG00000245937	-2.73625939760453	2.00485753905981	-7.74071154063485	2.85718292759291e-09	4.24740939094819e-08	11.0226311376001	LINC01184
1484	ENSG00000245954	-1.92723521777165	0.456698314351275	-4.57516470636923	5.13376118507953e-05	0.000265002862645762	1.34117362462491	LINC02273
1487	ENSG00000246084	-2.68407791088511	0.968414424892475	-7.5861004749685	4.55829314366948e-09	6.41362516903595e-08	10.5581459129356	LINC02325
1490	ENSG00000246145	-1.63921184721592	-1.5335459910608	-7.76294277783052	2.67211298676552e-09	4.0148497626152e-08	11.0892285088553	RRS1-AS1
1492	ENSG00000246223	-3.41492710968692	2.22269205473581	-9.23374476613567	3.60373334758956e-11	9.4167119213101e-10	15.3728269912744	LINC01550
1501	ENSG00000246526	-2.32411380037809	1.03401546085434	-7.56244443015444	4.89702013043448e-09	6.84443976370028e-08	10.4868790598316	LINC02481
1508	ENSG00000246898	-1.55773065837821	-2.05647773741848	-5.54573127056217	2.536186777588e-06	1.72370561765957e-05	4.29264055347601	LINC00920
1511	ENSG00000247134	-2.14260624127638	-1.39130200405603	-7.01474993207391	2.61117259600159e-08	3.02622675244592e-07	8.82361468181944	AC090204.1
1513	ENSG00000247157	-2.20536783893906	-2.19638801257112	-11.136374829899	2.05580579890007e-13	1.465894067114e-11	20.5044233000597	LINC01252
1514	ENSG00000247317	-2.89711930946963	-0.252644438459959	-8.12174930094629	9.13273192309984e-10	1.61434467228912e-08	12.1570904169226	LY6E-DT
1521	ENSG00000247774	-2.61295475623359	4.78842240012784	-9.28143564660552	3.14793352906209e-11	8.38187111187609e-10	15.5073161334113	PCED1B-AS1
1523	ENSG00000247970	-2.11956185275006	-2.0786116310074	-10.0924226581434	3.30232042925173e-12	1.33585211979443e-10	17.7486690476862	AL160313.2
1524	ENSG00000247982	-2.91105104767217	3.27604843264759	-7.78213923254109	2.5220837406324e-09	3.84274426400029e-08	11.1466953497868	LINC00926
1528	ENSG00000248103	-2.40331976759991	-1.76838693076825	-6.68339205644038	7.27127036868734e-08	7.44287942605052e-07	7.8070209723557	AC008443.3
1556	ENSG00000248508	-2.19894713477944	0.563780192006873	-7.86439606590049	1.9697654311136e-09	3.13894059420262e-08	11.3925225023124	SRP14-AS1
1566	ENSG00000248693	-2.0957290402239	1.38156497961584	-5.53322075050262	2.63736109967249e-06	1.78669535367506e-05	4.2540743569089	LINC02100
1569	ENSG00000248714	-1.87438151390837	0.701834911210177	-7.41253328117993	7.72225666297161e-09	1.01523543066005e-07	10.0340778905506	AC091180.3
1573	ENSG00000248787	-1.58317072082699	-2.0552001438537	-4.75602491296401	2.94945479232512e-05	0.000160730004032536	1.88249877950575	AC092903.2
1575	ENSG00000248810	-2.48672786880178	1.94154988717987	-5.79078208643424	1.17814565731765e-06	8.86665255873946e-06	5.04929053150008	LINC02432
1588	ENSG00000249021	-2.6463642982401	-1.35864251065984	-11.1015228532103	2.25034184408303e-13	1.57786468967622e-11	20.4147855843366	AC008549.2
1606	ENSG00000249258	-2.40392012979475	-1.84342168889112	-11.7683387136764	4.09892054270652e-14	4.79004408976843e-12	22.1017424464538	AC079193.2
1638	ENSG00000249667	-2.51204233089251	-0.040545525156953	-6.56273436623342	1.05759449768991e-07	1.03955608686482e-06	7.43540636926381	LINC01259
1640	ENSG00000249685	-2.43331943117512	0.543097693622655	-9.28356920277262	3.12896859327483e-11	8.38187111187609e-10	15.5133259441727	AC079921.2
1647	ENSG00000249790	2.2028846477851	6.12122043823855	5.06026867959259	1.1518903878087e-05	6.85431805022802e-05	2.80372702931405	AC092490.1
1648	ENSG00000249806	-2.49331357596846	0.116601121508574	-5.49842716204189	2.94040874185991e-06	1.97608619440969e-05	4.1468568120409	AC139720.1
1653	ENSG00000249859	-2.94835528412177	3.44033601704875	-13.2423529425615	1.1556977876688e-15	4.42001872065694e-13	25.6256393463927	PVT1
1658	ENSG00000249951	-1.64081669690427	-2.13103303311574	-4.74545779653548	3.04685615393035e-05	0.000165423395337559	1.85072731556721	AC108067.1
1668	ENSG00000250075	-1.8784894950807	-2.0954127886602	-13.9298151808907	2.38846255312636e-16	1.67471032683376e-13	27.1766086587421	AC104806.2
1669	ENSG00000250081	-2.37238685809925	-1.26587627602419	-4.76936482239282	2.83087880295416e-05	0.000155030075358934	1.92263086086184	AC025176.1
1679	ENSG00000250259	-2.36386688643041	-2.40926827283457	-9.13469840309356	4.77660944834884e-11	1.1890648490653e-09	15.0925807527004	AC019103.1
1687	ENSG00000250338	-1.78175714319902	-2.45241174026391	-5.85118945177396	9.75189363607228e-07	7.51395907087108e-06	5.23607146389939	AC095057.2
1693	ENSG00000250415	-2.30701356242207	-1.74993141387279	-7.16688740450319	1.6360511858972e-08	2.0184361698151e-07	9.2880023709965	AC022113.2
1698	ENSG00000250490	-2.26644204260007	-1.49967614694127	-7.79842082665045	2.40152838077967e-09	3.71442275659562e-08	11.1954074608986	LINC02145
1730	ENSG00000250903	-1.82693625319842	3.46126679555957	-8.05688918619123	1.10773220579726e-09	1.92571462387979e-08	11.9650633750106	GMDS-DT
1731	ENSG00000250950	-1.54860787608167	2.4262228008781	-4.64733555237939	4.11719872841918e-05	0.000218424401645139	1.55653986441435	AC093752.2
1743	ENSG00000251136	-2.37864914710529	1.25902216325758	-9.62675742400248	1.19278480529546e-11	3.92034818427968e-10	16.4723078368944	AF117829.1
1755	ENSG00000251230	2.09256251123557	0.36020738374307	4.06456077983369	0.000238915010938592	0.00104157041556338	-0.15238823910143	MIR3945HG
1759	ENSG00000251301	-2.51825871700258	2.70676074088563	-6.30532627830941	2.35779264208794e-07	2.15167758031756e-06	6.64077619796635	LINC02384
1760	ENSG00000251323	-3.14731402170074	-0.874413412293737	-14.9402803229585	2.58717575358407e-17	3.62808279844273e-14	29.3556735372614	LINC02728
1772	ENSG00000251417	-1.71565399729081	-1.85844580210709	-7.81949057669693	2.25412509796924e-09	3.51226084709504e-08	11.2584056108173	AC145285.2
1773	ENSG00000251432	-1.60138314959671	0.175143186697739	-6.95928917676178	3.09774839753159e-08	3.52222365092308e-07	8.65392656275069	LINC02615
1780	ENSG00000251513	-2.01966306085605	-0.381303514212444	-7.12160688285487	1.87993600363614e-08	2.27921924129604e-07	9.1499612098465	LIX1-AS1
1786	ENSG00000251562	-2.69192848146394	10.8069205658514	-9.99570573098169	4.30182645492996e-12	1.65306630339579e-10	17.4859517032396	MALAT1
1791	ENSG00000251600	-2.11358380925386	-0.312191960060218	-6.00319208370102	6.06065874529301e-07	4.88825519478136e-06	5.70628131553343	AC107223.1
1792	ENSG00000251611	-1.58192181772659	-2.44591117979294	-5.37460760525292	4.32894594291842e-06	2.82354660183842e-05	3.76585130205847	FAM160A1-DT
1793	ENSG00000251615	-2.05711268976592	-0.633558463222752	-11.0642252768103	2.47939387994188e-13	1.62981407076804e-11	20.3186777366466	AC104825.1
1796	ENSG00000251637	-1.75935166060525	-1.27753598255223	-5.26492848316476	6.09470124787208e-06	3.81553692705325e-05	3.42920480688137	LINC02754
1828	ENSG00000253364	-1.57621879886285	-0.856777640473723	-3.66037049712964	0.00077640575721025	0.00299115294925231	-1.28624255446621	COPDA1
1840	ENSG00000253522	-1.55728158959399	-0.818571133153024	-3.88125913192035	0.00040976810745768	0.00170513791105288	-0.672795437835223	MIR3142HG
1874	ENSG00000253853	-1.56821558512006	-2.07224967844515	-3.35130146757857	0.00185424489154636	0.00650067354894628	-2.11545292441528	AC246817.1
1881	ENSG00000253986	1.75969227379357	-0.644317892854439	4.26459825298535	0.000131524211776543	0.000618928813136371	0.425764703486205	AC104561.3
1904	ENSG00000254266	-1.80789240004209	-2.39021591105331	-7.50702368506639	5.79366691326805e-09	7.96534532814337e-08	10.3197164804034	PKIA-AS1
1906	ENSG00000254275	-2.35689962009653	-1.88379470631768	-6.39579192645425	1.77823541795515e-07	1.65876638654929e-06	6.92028259603406	LINC00824
1909	ENSG00000254295	-1.89428206945142	-0.192048608896219	-4.99378182339324	1.41563544527421e-05	8.26016410300779e-05	2.6014344139126	AC008429.3
1910	ENSG00000254298	-2.37006313530346	-1.75655664614819	-5.32151572974513	5.10892820267836e-06	3.2467161553879e-05	3.60278246951404	AC008641.1
1916	ENSG00000254363	-2.87007992475987	-0.62658966757931	-12.5368638342448	6.17083932181912e-15	1.29803605134465e-12	23.9736055146968	AC011379.2
1934	ENSG00000254615	-1.56756157226091	-1.93647760937635	-5.70453758079965	1.54320329220062e-06	1.1221060739776e-05	4.78276470119329	AC027031.2
1945	ENSG00000254789	1.88158560570034	-0.359957649530309	2.97234841979249	0.00515475831855621	0.0161114920105245	-3.07706731789633	AC073172.1
1948	ENSG00000254810	-1.83722765689572	-1.14648882244411	-4.56018781802191	5.37384443504025e-05	0.000275368618005047	1.29659494339485	AP001189.3
1951	ENSG00000254839	-2.04593475328267	-1.68171681165301	-7.45827372942944	6.718786614865e-09	9.03083924789079e-08	10.1724464270557	AF131215.3
1952	ENSG00000254842	-2.4062004972791	-1.1359413099783	-13.0644876430394	1.7532623704148e-15	5.09096478668391e-13	25.2149932200691	LINC02551
1954	ENSG00000254887	-1.62848813453697	0.743633809567245	-4.42449061576397	8.11872767747408e-05	0.000404206950758976	0.894603463350556	AC010247.1
1977	ENSG00000255198	-2.03571474450123	-0.289522954780004	-5.33342680330677	4.92258354067927e-06	3.1366149881224e-05	3.63934942224914	SNHG9
1985	ENSG00000255299	-2.62186190315174	-0.259263662226877	-10.8459388841165	4.38818728187916e-13	2.52891834176241e-11	19.7524595771145	AP003557.1
1998	ENSG00000255447	-1.58526548143345	-2.44433982424673	-6.64572627676052	8.17267958459638e-08	8.28493084636071e-07	7.69108471943041	AC044839.3
2000	ENSG00000255455	-2.25486850013301	1.66138752790168	-9.39480771510813	2.28519484624917e-11	6.72294735536382e-10	15.8258465218494	AP003486.1
2004	ENSG00000255477	1.77903735342067	-2.26019644031639	6.1410261608003	3.93857928758174e-07	3.39454477019039e-06	6.1327151861151	AC021713.1
2010	ENSG00000255545	-2.74568945068263	-1.45561153116179	-9.1128868295884	5.08322396552292e-11	1.25059200134239e-09	15.0306975345805	AP004608.1
2014	ENSG00000255571	-2.91655679983146	-0.136064275270013	-8.44875674239059	3.47606315834601e-10	6.4522820476619e-09	13.118090075382	MIR9-3HG
2020	ENSG00000255666	-1.75661614045235	-2.5697644654344	-5.96160926774958	6.90270648216053e-07	5.48954369951784e-06	5.57762933463246	LINC02700
2021	ENSG00000255670	-2.42331080130698	-0.0204172183976388	-7.42348983984898	7.46888384618443e-09	9.85002957394919e-08	10.0672389018899	AC007619.1
2023	ENSG00000255717	-3.1343954975797	3.5255615293517	-12.1724795306288	1.50067688859263e-14	2.52533906812367e-12	23.0956312855758	SNHG1
2029	ENSG00000255801	1.61626486512583	2.36004010361097	2.71958775338702	0.00987060482157491	0.0285203533546467	-3.6789075916439	AC092746.1
2043	ENSG00000256039	-3.35117575091822	0.820343437335371	-7.62138358825841	4.09653256841215e-09	5.80273148663634e-08	10.6643441689187	LINC02446
2051	ENSG00000256128	-3.57226909312257	1.45482991672144	-9.01841630890728	6.65988117201706e-11	1.57793424494078e-09	14.7619702673137	LINC00944
2054	ENSG00000256155	-2.16252316003847	-1.07955225483972	-5.68035711031429	1.66450607570263e-06	1.20319193479054e-05	4.70807652039765	LINC02598
2057	ENSG00000256249	1.84732192227463	0.415669995668727	2.8906051897076	0.00637926915274006	0.0195609222489631	-3.27542250255636	AC026333.3
2062	ENSG00000256299	-1.54342635669162	-0.0784751297121487	-4.7033696997292	3.46734114764539e-05	0.000186297627179363	1.72435313073512	AC073912.3
2063	ENSG00000256312	-2.56971829706371	-1.76268749193109	-8.54450692983289	2.62587978215294e-10	5.11438714977659e-09	13.3971441576973	AC138466.1
2066	ENSG00000256427	-4.12270869771632	-0.123838370327145	-12.2253742340163	1.31772377627083e-14	2.30985996948808e-12	23.2241403333573	AC010175.1
2071	ENSG00000256576	-2.07941619110594	0.10689886670131	-7.43998360665188	7.10320055972208e-09	9.45669770719961e-08	10.1171391790278	LINC02361
2072	ENSG00000256582	-3.97403505905975	0.818929150865539	-16.1600150654088	2.03520124556098e-18	4.28104582003751e-15	31.8360824207417	LINC02390
2077	ENSG00000256732	-2.05536920526052	-2.40426900234419	-7.18692923989792	1.53854492624362e-08	1.91255460970038e-07	9.34905251805117	AC006065.4
2078	ENSG00000256742	-2.16650504445958	-0.168682107592215	-7.0122197444793	2.63159446450175e-08	3.04151590993375e-07	8.81587776067303	KDM2B-DT
2085	ENSG00000256973	-1.88071717319704	0.117872523956761	-6.31725078317295	2.27168631427012e-07	2.0776052878553e-06	6.67763042696649	AC053513.2
2092	ENSG00000257084	-1.83030889008526	-2.61152673462783	-4.52899610058004	5.90991163470702e-05	0.000299915539773371	1.20388332659306	MIR200CHG
2096	ENSG00000257135	-1.59584625597326	-0.956351307900456	-6.54958621168174	1.1017189198334e-07	1.07290080919887e-06	7.39487319271136	ODC1-DT
2101	ENSG00000257242	-3.8870561184006	1.61989265444102	-14.2554362092725	1.15299392495436e-16	9.70129088456599e-14	27.8916169327155	LINC01619
2102	ENSG00000257258	1.7115504837685	-1.51804605700705	4.0319787831452	0.000263105796347553	0.00113759895906128	-0.24558250661434	AC012150.1
2109	ENSG00000257354	-1.94616518781859	0.236133205011634	-9.31172391586733	2.88930574027284e-11	7.84213499956634e-10	15.592577162668	AC048341.1
2118	ENSG00000257477	-1.58398173189969	-2.78421586183967	-5.73339449707371	1.40994623850715e-06	1.03700066877615e-05	4.87192063644603	LINC01154
2126	ENSG00000257556	-1.90549722778278	-1.34723167545497	-5.45446966919908	3.37338707676306e-06	2.24199675070177e-05	4.01149184804426	LINC02298
2130	ENSG00000257613	-1.84835747686333	-0.984985071243851	-5.99328402707479	6.25145565261597e-07	4.99997603242498e-06	5.67562645769847	AC084032.1
2164	ENSG00000258181	-3.64723882312077	0.135485157990479	-8.85954896574537	1.05162952926416e-10	2.32852917348121e-09	14.3075277653335	AC008083.3
2172	ENSG00000258301	-2.38569775610227	-0.464803358043303	-8.85343238117797	1.07035649778029e-10	2.35758627547732e-09	14.2899682092542	VASH1-AS1
2183	ENSG00000258413	-2.26236751121667	-0.826740053705894	-5.5844551860332	2.24691854159933e-06	1.56244401727412e-05	4.41206075988679	AL158801.2
2187	ENSG00000258441	-2.4314494810184	2.79613644294889	-10.5793296873087	8.88690222059781e-13	4.58356201260104e-11	19.0522092280278	LINC00641
2190	ENSG00000258476	1.53347074389913	0.828484717328069	3.30041156130469	0.00213368429739997	0.00736979461343324	-2.24834394854212	LINC02207
2194	ENSG00000258499	-1.54689325062108	-2.0258455364471	-4.78648012963	2.6856217996021e-05	0.000148273109067271	1.97415936218189	LINC02287
2195	ENSG00000258504	-1.87013946521025	-1.87772331410728	-6.83841840281095	4.49900584264183e-08	4.89591845678797e-07	8.28343303531359	AL157871.1
2196	ENSG00000258511	-2.31688644594901	-1.47850443593463	-4.71154905033729	3.38136879825686e-05	0.000182143643204438	1.74889102926868	LINC02295
2203	ENSG00000258561	-2.43797460572977	-1.57361959658283	-6.48410041410896	1.35064822358557e-07	1.29140388105102e-06	7.19289325810488	AL359232.1
2227	ENSG00000258733	-2.86106582292746	0.952775158136088	-9.31713579735016	2.84541919479979e-11	7.78229242088041e-10	15.6077990335634	LINC02328
2234	ENSG00000258768	-2.0669279848446	-1.03874695275122	-12.0783916131691	1.89274878220496e-14	2.84385504526295e-12	22.8661461261596	AL356019.2
2249	ENSG00000258819	2.17968437193834	1.74359675769266	2.95159672497064	0.00544279521290947	0.0168987745097492	-3.1277475468513	LINC02289
2257	ENSG00000258867	-2.13177915146425	0.857182848985379	-7.91187558738464	1.70842022548284e-09	2.75376394199476e-08	11.5341029543003	LINC01146
2260	ENSG00000258875	-1.64716406295553	1.4351385458013	-5.34737583412555	4.7129405436991e-06	3.01327368804592e-05	3.68218579028112	AL135818.1
2275	ENSG00000259003	-1.63685102480681	-2.02177871966106	-5.37142032320014	4.37222873612385e-06	2.83857504519646e-05	3.75605625755741	AC243965.1
2279	ENSG00000259031	-2.00442984953884	-2.28045172945975	-6.97970346191389	2.90883238135438e-08	3.32539614901029e-07	8.71640986927822	AL845552.2
2286	ENSG00000259097	-2.81909921027483	-1.78591987993666	-9.21891006718755	3.75877088245205e-11	9.70131846777656e-10	15.330933149394	AL163932.1
2308	ENSG00000259268	1.80718412102802	-1.7533998378863	4.2016769446919	0.000158823806738514	0.000729445147324157	0.242843676148631	AC007950.1
2312	ENSG00000259321	-1.80476357315895	0.13268376882921	-6.00294769055887	6.0652940615067e-07	4.88825519478136e-06	5.70552517672862	AL136295.2
2319	ENSG00000259363	-3.0515638064793	0.837851501399752	-8.81182643632082	1.20704848528557e-10	2.61755308123526e-09	14.1704024886125	AC090825.1
2335	ENSG00000259473	-1.90070613769705	-2.19006209876311	-4.66285826650018	3.92600974679873e-05	0.000209552228164595	1.60297675037108	LINC02205
2346	ENSG00000259577	-2.27640681314482	-0.76626886123125	-8.7514194449743	1.43771240659475e-10	3.05477580532532e-09	13.9964271123245	CERNA1
2354	ENSG00000259652	-3.5062041811338	-1.29497495421821	-9.49573929817989	1.72062421795672e-11	5.32254859187052e-10	16.108016851768	AC090181.1
2357	ENSG00000259673	-2.36524264156248	-0.0326418860202442	-8.03552475053475	1.1805743112048e-09	2.01897403546284e-08	11.9017115063395	IQCH-AS1
2373	ENSG00000259780	-1.51597240420001	-1.89597593879372	-6.37039317596732	1.92473878549583e-07	1.7869101973687e-06	6.84183145667543	AC009065.2
2380	ENSG00000259834	-2.88250225214026	2.56608309174751	-9.34191553456978	2.65296068280373e-11	7.44067039503686e-10	15.6774479584594	AL365361.1
2384	ENSG00000259865	-2.49313682217129	1.76246489344803	-9.14510829420969	4.63696124249766e-11	1.16117237780879e-09	15.1220940249604	AL390728.6
2393	ENSG00000259915	-1.87639025578347	-1.48044249600034	-8.7803682864316	1.32206119162964e-10	2.85226227342867e-09	14.0798572962699	AC017071.1
2400	ENSG00000259972	-2.23863969241989	2.91278865486634	-8.72519106512983	1.55134461939875e-10	3.24697350843442e-09	13.9207486505123	AC009120.2
2406	ENSG00000260032	-1.79333238429282	5.17590918213768	-7.6860087171566	3.36972357446027e-09	4.93952162987957e-08	10.8585538193273	NORAD
2413	ENSG00000260077	-2.69893395686494	0.240099784624695	-11.7250836447109	4.56984095112654e-14	5.05929496878667e-12	21.994099608363	AC104794.3
2418	ENSG00000260101	-1.78667466403196	-1.16767665023488	-5.35191870740333	4.64660240383195e-06	2.9799171208721e-05	3.69613954590893	AC008074.2
2424	ENSG00000260135	-1.88178738298548	-2.35218795734347	-4.66560264318967	3.89313139310244e-05	0.000208376638305114	1.61119080139968	MMP2-AS1
2425	ENSG00000260136	-1.63926186186219	-1.3793635654048	-5.71832372617181	1.47803996970883e-06	1.08329514853049e-05	4.82535516695132	AC008915.3
2430	ENSG00000260166	-2.35263346034973	-0.30851959591891	-7.03549301980436	2.44965990330367e-08	2.85476986515196e-07	8.88702743384142	AC134312.3
2432	ENSG00000260176	-1.52210266957713	0.142438907688724	-5.30877919471821	5.31595984998364e-06	3.35799445778996e-05	3.56369281678978	AC141586.2
2444	ENSG00000260260	-1.83117943782425	0.700199118829738	-4.71373934041264	3.35870641403553e-05	0.000181154844664711	1.75546363831461	SNHG19
2449	ENSG00000260274	-1.52562723797401	-0.525460210214582	-6.39763546302721	1.76804823133815e-07	1.65292864649769e-06	6.92597615191049	AC068338.2
2451	ENSG00000260302	-2.94846659145048	-0.740869022004388	-9.06360267685929	5.85176332013265e-11	1.42302706865885e-09	14.8906468916854	AP005482.2
2453	ENSG00000260306	-2.5442201823855	-0.428205574305994	-11.796876824821	3.81560839052673e-14	4.72125426439587e-12	22.172626480638	AC092375.2
2454	ENSG00000260317	-2.05135933843909	-2.26837021094208	-10.0381452925747	3.82999756931782e-12	1.50586913776823e-10	17.601386674269	AC009812.4
2456	ENSG00000260331	-1.7297196741414	-2.13635653799344	-7.43498068077083	7.21216806269187e-09	9.57147982326331e-08	10.1020058129751	AC079148.1
2464	ENSG00000260388	-2.96971481416296	-1.0688071445191	-13.819669558629	3.06381305656709e-16	1.84135164699682e-13	26.9319260157491	LINC00562
2468	ENSG00000260417	-2.81178604686719	1.50307664298419	-11.9748648211212	2.44659796286437e-14	3.39990124263199e-12	22.6123088696412	AC092127.1
2482	ENSG00000260496	-2.90355476734006	-0.983588366152237	-7.50824348126686	5.77224771999529e-09	7.96191677312138e-08	10.3233986777434	AC009041.1
2488	ENSG00000260517	-2.12465406578664	2.06511108494221	-7.62684604532218	4.02939473445633e-09	5.72691339454655e-08	10.6807751296668	AC009093.2
2496	ENSG00000260565	-2.1793751357727	3.37818926211326	-7.65464711208258	3.70454251063378e-09	5.33733230898503e-08	10.7643564661693	ERVK13-1
2514	ENSG00000260672	-1.63682240671391	-1.16299341606542	-7.92297541620628	1.65256071049034e-09	2.69469880195073e-08	11.5671682583299	AC100827.4
2515	ENSG00000260693	-1.69344768658815	0.483069621365319	-6.26439963202236	2.67902587075886e-07	2.41859696100483e-06	6.5142634395503	AC026150.2
2517	ENSG00000260698	-2.19201145860934	-1.0307223681042	-13.5307619955887	5.92565008476296e-16	3.11615123832472e-13	26.2832561589179	AL591848.3
2522	ENSG00000260737	-1.56510091450669	-2.78220946275436	-7.18541929057351	1.54568235630646e-08	1.91255460970038e-07	9.34445406780755	LINC01227
2524	ENSG00000260750	-1.72970160685075	-2.19560293249953	-5.49180063672509	3.00194488258632e-06	2.01101626131221e-05	4.12644402385783	AC092720.1
2532	ENSG00000260807	-3.17582106456803	-0.238160787437574	-5.24954478661147	6.39397327889678e-06	3.97333021924944e-05	3.38205962790886	CEROX1
2534	ENSG00000260810	-1.64930444490177	-0.469949759932021	-5.44051878240279	3.52366528516461e-06	2.3381797878056e-05	3.96855351290048	AL135818.2
2544	ENSG00000260895	-1.88895280726619	-0.740410085328826	-5.89224326739033	8.57607536867454e-07	6.70623588773491e-06	5.36304563178395	AP003071.1
2548	ENSG00000260910	-3.37217816624914	-0.520604847090391	-13.0528775861183	1.80184621258317e-15	5.09096478668391e-13	25.188052434697	LINC00565
2557	ENSG00000260973	-1.61826653189138	-1.92832065420397	-8.84860772511286	1.08536651368706e-10	2.37349240093455e-09	14.2761142622549	AC009021.2
2563	ENSG00000261000	-3.26333273169605	0.415970145214486	-10.776743385701	5.26550076114266e-13	2.95359489361696e-11	19.571635941787	AC244034.2
2564	ENSG00000261008	-1.97549509361139	-0.268715625712443	-6.42472644256382	1.62493162844581e-07	1.52932603151488e-06	7.00963181810503	LINC01572
2573	ENSG00000261064	-1.98386918602389	2.33117112356159	-8.44822403140873	3.48150231713632e-10	6.4522820476619e-09	13.1165345276608	LINC02256
2581	ENSG00000261097	-1.58499804756601	-1.55832509572506	-4.8655542115646	2.10464797654853e-05	0.000118530843873356	2.21276521568962	LINC00563
2582	ENSG00000261098	-2.78554045830488	0.606766857640993	-11.7768209810691	4.01254053974607e-14	4.79004408976843e-12	22.1228222049409	AP000766.1
2585	ENSG00000261126	-1.55643035769149	-1.35961443816084	-5.25638895086853	6.25906465106392e-06	3.89524925843579e-05	3.4030320245472	RBFADN
2589	ENSG00000261172	2.36320924101783	0.502943679553792	5.14261305417273	8.91903757799486e-06	5.39114814520465e-05	3.0549145856886	AC133919.2
2596	ENSG00000261219	-3.05654401068106	-0.766153435136385	-11.2595516267379	1.49536349264032e-13	1.12339182384604e-11	20.8199269183609	AC090651.1
2597	ENSG00000261220	-2.11351562728741	0.506432096295775	-7.08493009365055	2.10414535744283e-08	2.53642966153639e-07	9.0380393052845	AC103706.1
2598	ENSG00000261222	-2.1445902533398	0.767295793428081	-5.76564521020977	1.27457882752528e-06	9.54926637694433e-06	4.97158909536596	AC064805.1
2613	ENSG00000261386	-1.77881104867332	-0.075854551638094	-7.46627732733251	6.5572463548666e-09	8.92761663913392e-08	10.1966391631247	AC027682.4
2618	ENSG00000261423	-2.34563998482354	-0.0322368612841158	-10.2243719531747	2.30678697245912e-12	1.00047966939541e-10	18.1050684848623	TMEM202-AS1
2619	ENSG00000261433	-1.56221334818547	-1.14970143652317	-4.12589532398762	0.000199125445451814	0.000895000800230534	0.0238128536835953	AC002347.1
2624	ENSG00000261455	-1.6524847348832	1.15789370614776	-7.24815807039205	1.27547448641545e-08	1.63595157449689e-07	9.53537289303546	LINC01003
2626	ENSG00000261474	-1.98849335530402	1.0547571529407	-6.16917182782015	3.60695921429223e-07	3.1432736624911e-06	6.2197776094058	AC026471.4
2632	ENSG00000261526	-2.30870059778411	1.84850847542536	-9.36052174935988	2.5171861490012e-11	7.14897245060362e-10	15.7296924917253	AC012615.1
2636	ENSG00000261584	-2.51342467375726	-1.28380569915537	-11.08149319772	2.37053237152094e-13	1.58298883920454e-11	20.3631966251607	AL513548.1
2642	ENSG00000261645	-1.57960787827338	-2.09187619416356	-5.74915221319155	1.34209915776998e-06	9.95804436814516e-06	4.92061532040349	DISC1FP1
2651	ENSG00000261734	-1.78735639438744	-1.80879107907159	-7.46269057013917	6.62914866262816e-09	8.96746894651983e-08	10.1857980527356	AC116096.1
2652	ENSG00000261754	-2.82880678820424	-0.763491552007598	-12.4300957412753	7.99281158633047e-15	1.60122658779487e-12	23.718115993048	AC008555.1
2654	ENSG00000261775	-1.67455497314413	-0.225475252921867	-5.94949978652177	7.16926685815039e-07	5.6693807654584e-06	5.54016575904583	AC012435.3
2664	ENSG00000261824	-1.72388354355667	2.1262269297144	-5.24577519133436	6.46950855621449e-06	4.0084274662731e-05	3.37051018791904	LINC00662
2665	ENSG00000261839	-1.78845369901842	-2.16230593423421	-11.6176998707014	5.9923864922536e-14	6.14697622827016e-12	21.7258024612992	AL358933.1
2670	ENSG00000261889	-1.77322006852501	-1.70552241870787	-6.35726827335855	2.00513541110724e-07	1.84991330581758e-06	6.80128450617861	AC108134.2
2683	ENSG00000262155	-1.594079591732	-0.236056298752193	-5.99898612394074	6.14092888629534e-07	4.93108617792119e-06	5.69326832898934	LINC02175
2685	ENSG00000262202	-2.67440237069813	-2.12182886628604	-2.87245229460073	0.00668589020698491	0.0203675163655217	-3.31900039880352	AC007952.4
2687	ENSG00000262228	-2.51847043178117	-0.775361340309866	-10.5203138746884	1.04023438868971e-12	5.27260972676822e-11	18.89591101983	AC087392.3
2688	ENSG00000262292	-2.16994563685661	-1.02577792155072	-6.90103990464558	3.70760882208412e-08	4.09393971509394e-07	8.47549268963524	AC007952.5
2689	ENSG00000262370	-1.69257548254099	2.48500148719287	-4.79549613823515	2.61209184504887e-05	0.000144403027491729	2.00132070449593	AC108134.3
2692	ENSG00000262468	-2.67930790860431	-0.553914663373274	-9.31723535697534	2.84461821160117e-11	7.78229242088041e-10	15.6080790270453	LINC01569
2695	ENSG00000262663	-2.56101400151341	0.555143198618361	-9.31672094114013	2.84875928884141e-11	7.78229242088041e-10	15.606632311511	AC087222.1
2701	ENSG00000262837	-2.00576288578238	0.165749763958834	-7.98903329454762	1.35630247820117e-09	2.25532194695348e-08	11.7636819184336	AC027801.5
2703	ENSG00000262877	-1.61518751529259	-0.0524328027693393	-5.61046057094353	2.07138150437836e-06	1.45154861775169e-05	4.49229508204888	AC110285.2
2704	ENSG00000262879	-2.88095316859972	2.54176826397626	-11.965332420364	2.50527545808395e-14	3.39990124263199e-12	22.5888661188128	AC005670.3
2707	ENSG00000263033	-1.77629001946075	-1.64642088339809	-6.16848361028142	3.61472401930772e-07	3.1432736624911e-06	6.21764886494516	AC007220.1
2709	ENSG00000263050	-2.00035708370375	-2.08732891350603	-4.56840110320486	5.24084576403456e-05	0.000269868275756345	1.32103679812298	AC090617.5
2712	ENSG00000263126	-2.20541380050012	-0.945993280804685	-11.4660472608473	8.80845653954088e-14	7.56268911466296e-12	21.3443026680261	AC040162.3
2722	ENSG00000263394	-2.24281225372775	-0.259718348592013	-5.3514002285653	4.65412634133924e-06	2.98019931781038e-05	3.69454692902198	AC007952.7
2723	ENSG00000263417	-1.90403139385885	-2.32667345920293	-5.63141443119484	1.93995397317452e-06	1.37397076854296e-05	4.55696386562369	GTSCR1
2726	ENSG00000263494	-1.81946706654517	-0.915016888275052	-6.15255367396838	3.79921359764665e-07	3.29552404232978e-06	6.1683740320687	AC004702.1
2730	ENSG00000263590	-1.5113294731088	0.96026839991057	-7.45128715405703	6.86308329885426e-09	9.19522020327384e-08	10.1513232756212	LINC02591
2731	ENSG00000263603	-2.04622321206542	-1.67925964994274	-6.01564180791596	5.82916435676855e-07	4.75257644359017e-06	5.74480021494688	AC127024.2
2738	ENSG00000263731	-2.26632119145295	0.507904230643118	-11.0848327433753	2.35004763906604e-13	1.58298883920454e-11	20.3718017877319	AC145207.5
2740	ENSG00000263753	-2.51117823961993	2.70237682518895	-9.94075365615122	5.00188989283211e-12	1.84587287536357e-10	17.3361252363185	LINC00667
2753	ENSG00000264112	-1.72085847973833	2.42391738167171	-7.44949480007798	6.90060346799763e-09	9.21613929837017e-08	10.1459035984006	AC015813.1
2758	ENSG00000264254	-1.77292559819905	-2.38669319165086	-4.36835617635527	9.6218469066915e-05	0.000469595242882264	0.729378275992516	AP001496.1
2767	ENSG00000264575	-1.94809934964099	-1.34135896211057	-7.60682538963292	4.28103991630367e-09	6.04373655298307e-08	10.6205397072951	LINC00526
2778	ENSG00000264954	-2.3641043282339	-2.08099995403766	-12.0639516656789	1.9615802670807e-14	2.84564420124431e-12	22.8308245940825	PRR29-AS1
2813	ENSG00000266088	-1.59945838374793	-1.10648700818332	-5.36113697428821	4.51483474935029e-06	2.91317634823875e-05	3.72445849040004	AC004585.1
2820	ENSG00000266288	-3.1063101790811	-1.73202440386665	-12.2844056685215	1.14021702484812e-14	2.12008685090488e-12	23.3671318167715	AP005671.1
2826	ENSG00000266378	-1.50563025219711	0.452949946727642	-4.49668262372851	6.52075948431128e-05	0.000329325752106813	1.10802779420973	AC005224.2
2829	ENSG00000266402	-2.43424400442817	1.20495035302892	-6.75030649538391	5.90929705756007e-08	6.16883690351246e-07	8.01281285394456	SNHG25
2833	ENSG00000266538	-2.66581244775273	1.3837059122812	-8.3907525621683	4.12200778404144e-10	7.50705054002699e-09	12.9485201043286	AC005838.3
2835	ENSG00000266579	-1.90828666920841	-1.25479019829227	-6.01314342420033	5.87489870009417e-07	4.78059938709791e-06	5.73707030657904	FO680682.1
2841	ENSG00000266744	-1.65462376589519	-1.62454412161153	-4.40496639994469	8.61333527075391e-05	0.000426811560471869	0.837062164925547	AC005304.3
2848	ENSG00000266897	-1.88733636557629	0.510967956495355	-6.80861704152244	4.9333692294361e-08	5.32171393544556e-07	8.19195180066911	AC005546.1
2849	ENSG00000266904	-2.2313825534385	0.177789980721914	-7.36614196503185	8.8949436262262e-09	1.15496999492388e-07	9.89355661048934	LINC00663
2875	ENSG00000267100	-2.55047399447468	1.59023087311001	-9.99485544174391	4.31186143123315e-12	1.65306630339579e-10	17.4836364682991	ILF3-DT
2885	ENSG00000267152	-2.61336692922592	-0.416143690391179	-8.97788359685238	7.4809162004786e-11	1.72924255249524e-09	14.646326472184	AC093227.1
2887	ENSG00000267198	-2.170100068724	0.383642500151879	-7.09610868021903	2.03309079993264e-08	2.4578198262404e-07	9.07216183492451	AC091132.4
2907	ENSG00000267311	-2.28244035136396	-1.75738376117084	-9.045384737869	6.16486465476718e-11	1.49055089670147e-09	14.8387989899279	AC007673.1
2918	ENSG00000267364	-1.86456487794526	0.315360541304195	-5.59298669383524	2.18775271502988e-06	1.52382047551833e-05	4.43837987231507	AC022706.1
2922	ENSG00000267397	-2.39907156947155	-1.70247902633266	-10.5988584697278	8.4365722394778e-13	4.43658242643539e-11	19.1038262754129	AC090229.1
2933	ENSG00000267457	-1.90679846397388	2.02168081343495	-8.01705082971803	1.24746204641872e-09	2.12146203761457e-08	11.8468914234322	AC004223.2
2973	ENSG00000267711	-1.59127179970887	-1.35463989452547	-3.50711493696902	0.00119999144929578	0.00442762455014382	-1.70198301360018	AC060766.6
2977	ENSG00000267731	-2.61731176368407	0.400746750764638	-9.41723230875433	2.14532863048307e-11	6.40099116910801e-10	15.8886529223254	AC005332.2
2979	ENSG00000267767	-3.07191277345401	0.00536285518059585	-11.6913027916836	4.97575128967572e-14	5.23324641891644e-12	21.909862543719	LINC01801
2984	ENSG00000267834	-3.05695257939664	-0.120510337747783	-10.4583640247616	1.22778852578374e-12	6.07683097408492e-11	18.7313379981024	AL592211.1
2996	ENSG00000268027	-2.82339588666506	3.32656301004981	-7.81443110106032	2.2886642374518e-09	3.55291898411797e-08	11.2432819460502	AC243960.1
3002	ENSG00000268205	-2.2033571181361	2.39732930938575	-9.08547120515914	5.49715272544414e-11	1.34456520441532e-09	14.9528287205337	AC005261.1
3009	ENSG00000268362	-1.79786707117792	2.32917016529836	-5.83979090735084	1.01060736567081e-06	7.73966944089985e-06	5.20082176940398	AC092279.1
3025	ENSG00000268658	-1.69033152220746	-1.35968632838524	-4.01011472894051	0.000280660949888893	0.00120483736345161	-0.307957581748415	LINC00664
3026	ENSG00000268707	-1.80977246768832	-2.0950851087941	-4.80141284281998	2.56492360507173e-05	0.000141982021138642	2.01915153771255	AL158151.4
3027	ENSG00000268713	-1.97794103229735	0.526674549915292	-7.91833428444748	1.67568867943524e-09	2.71139318245541e-08	11.5533443366816	AC005261.3
3031	ENSG00000268798	-2.36462416843322	-0.188893872226546	-10.0460082468635	3.74853690905213e-12	1.48774479022475e-10	17.6227473368562	AC027307.3
3034	ENSG00000268889	-3.41785902664774	0.269666100642248	-10.4666052264715	1.20097478360566e-12	6.014882041225e-11	18.7532609648797	AC008750.7
3035	ENSG00000268912	-1.98870324405413	-1.00807701060575	-5.76537512646983	1.27565669214231e-06	9.54926637694433e-06	4.97075431141281	AC012313.5
3038	ENSG00000268955	-1.67649298284829	-1.45439909590724	-5.80976406287647	1.11018960861187e-06	8.38522025750474e-06	5.10797561759413	AC068020.1
3064	ENSG00000269834	-2.05874410940859	-1.19954887996783	-8.03878813273065	1.16914162040477e-09	2.00758318246647e-08	11.9113915712939	ZNF528-AS1
3066	ENSG00000269873	-1.76843304598496	0.084462494870672	-5.63301933309839	1.93023783252511e-06	1.3693946983867e-05	4.56191769057886	AC245884.10
3070	ENSG00000269893	-2.44848407009223	2.11062542825147	-6.44138973928252	1.54274347761572e-07	1.46178419151562e-06	7.06107593248584	SNHG8
3071	ENSG00000269895	-2.82104060873541	-1.28928571479776	-9.36805014625866	2.46427547495566e-11	7.05252171642072e-10	15.7508187625047	AP000654.1
3073	ENSG00000269902	-3.66235869423625	-0.242843691086316	-8.4788517304291	3.18236616370215e-10	6.00368361017711e-09	13.205915223207	AC234772.2
3075	ENSG00000269921	-2.06256663399175	-0.992785127780912	-6.41866589743052	1.65590296327191e-07	1.55499637644753e-06	6.99091909198405	AC068620.1
3077	ENSG00000269929	-2.26925026502142	2.36396443951221	-9.01755662602571	6.67630842879627e-11	1.57793424494078e-09	14.759519657599	MIRLET7A1HG
3078	ENSG00000269930	-1.66077311491185	-1.0690683390512	-6.04380832397881	5.33758810508645e-07	4.41472580338689e-06	5.8319465385898	AC091057.4
3082	ENSG00000269947	-2.13504985654495	-1.94698198470183	-7.89458629918419	1.79925967472887e-09	2.8781313504123e-08	11.4825744399593	AC135178.6
3087	ENSG00000269967	-3.24846360603141	1.92982656340871	-11.5306157752588	7.47333042730426e-14	6.83484806688457e-12	21.5071048044504	AL136115.2
3089	ENSG00000269973	-2.42720193961112	-0.373114710749359	-10.4017525195809	1.42922999973069e-12	6.99159373124071e-11	18.5804949825137	AC010969.2
3090	ENSG00000269976	-2.34231938047281	-1.80603530703065	-7.5314745699627	5.37924804547723e-09	7.46881073509e-08	10.3935007405129	AC012065.3
3097	ENSG00000270012	-1.61282448101751	1.17042188038103	-5.55841977540813	2.43752771952414e-06	1.66202254716987e-05	4.33176297872864	AC232271.1
3100	ENSG00000270022	-2.69969159012413	-1.57039583308389	-6.78879331897227	5.2454610740877e-08	5.61517932282111e-07	8.13107115817164	Z93241.1
3105	ENSG00000270039	-1.73609722462973	-1.12925648293747	-5.43182484017793	3.62067134013738e-06	2.38748657178025e-05	3.94180090387514	AC025165.5
3108	ENSG00000270069	-4.04767938048741	0.240238689664375	-10.2357136922542	2.23697260245441e-12	9.90625656686916e-11	18.1355938561683	MIR222HG
3109	ENSG00000270074	-1.95501641840276	-1.85970744650736	-9.86573384581339	6.14898848543115e-12	2.21100808189819e-10	17.130933669232	AC087203.3
3112	ENSG00000270091	-2.0604725947744	0.677549323981461	-6.20859575511903	3.18898738049805e-07	2.8244357704748e-06	6.34171060482401	AC015726.1
3113	ENSG00000270100	-2.70381473760108	-2.03966797819376	-17.164567767972	2.78936649005279e-19	1.17348648236521e-15	33.7643897475992	AC012065.4
3116	ENSG00000270115	-2.52145851559041	1.48132081872455	-10.3406080972447	1.68487401384247e-12	7.99022449418306e-11	18.417089594783	AL513327.2
3120	ENSG00000270127	-2.52480019926095	1.67579328851316	-10.3297535419578	1.7349074478896e-12	8.10972848141284e-11	18.3880287939258	AC027020.2
3123	ENSG00000270154	-1.92346278936071	-0.0613166160734732	-5.46081542021402	3.30716145157312e-06	2.20146016246331e-05	4.03102665238745	AC130352.1
3130	ENSG00000270210	1.93957702710776	0.681384448720384	3.87182934815957	0.00042120986752871	0.00174240896036704	-0.699301868221152	AC104695.3
3133	ENSG00000270302	-1.63287175356824	-1.31144825004038	-3.77182578421504	0.000563302516603368	0.0022526746077475	-0.978699625367332	AC080078.1
3135	ENSG00000270361	-1.67757755058186	-2.38749523240074	-4.58179982931941	5.03080654191994e-05	0.000260007409359425	1.36093584371851	AL451085.2
3146	ENSG00000270673	-1.53233890983343	-1.48764981904326	-4.39421507845209	8.89821621827761e-05	0.000438860441152332	0.805409606270438	YTHDF3-AS1
3155	ENSG00000270883	-2.18272585158611	-0.684613675077162	-8.11593816149969	9.29187881780467e-10	1.63560394085792e-08	12.139904436629	AC080078.2
3159	ENSG00000270988	-1.99163469239198	-1.94025651497389	-5.3146395541325	5.21968294124806e-06	3.31209745608305e-05	3.58167733752831	AC019257.2
3165	ENSG00000271109	-3.37307013195519	1.50526206407462	-9.75301637321762	8.39710247192519e-12	2.87251293123048e-10	16.8212245122456	AC008555.4
3170	ENSG00000271172	-1.75866146280605	-1.09936975208163	-6.78656525588454	5.2817585738785e-08	5.63968485286976e-07	8.12422719082205	AC104662.1
3175	ENSG00000271204	-1.70998180483316	3.83802909882021	-6.36979177158921	1.92835091420344e-07	1.7869101973687e-06	6.83997363165864	AC016831.4
3191	ENSG00000271420	-1.54618913029841	-1.97627098664614	-5.3430643080166	4.77677223304036e-06	3.04945080188176e-05	3.66894396792943	AL109936.3
3199	ENSG00000271614	-2.4692765777671	0.760183799089624	-9.04001354240146	6.26038444974176e-11	1.50499642171792e-09	14.8235046501314	ATP2B1-AS1
3212	ENSG00000271761	-2.03061983433926	-2.54995006487077	-8.73550557647269	1.50560889124084e-10	3.16704830272511e-09	13.950519816454	AL021368.1
3214	ENSG00000271780	-1.61141073718778	-0.107741381730747	-4.60201173456685	4.72956385330749e-05	0.00024717111963807	1.42118327651164	AL118558.3
3217	ENSG00000271789	-1.7509353175826	0.637283116744249	-6.20739320798189	3.20098809095793e-07	2.82910859215547e-06	6.33799160688573	AL080317.1
3224	ENSG00000271856	-2.61774438488491	1.34990940031985	-8.86062666189866	1.04836459480025e-10	2.32852917348121e-09	14.310621145968	LINC01215
3226	ENSG00000271862	-2.04166574484435	0.642554326963279	-7.03561500599572	2.44874049034999e-08	2.85476986515196e-07	8.8874002653531	AC104118.1
3228	ENSG00000271869	-2.28398399154551	-0.606425069314393	-5.95026714475846	7.15207360314778e-07	5.66643571533761e-06	5.54253973650802	AC026979.2
3244	ENSG00000271967	-2.13438773586742	-1.51924280184323	-6.70843573527829	6.72797882331942e-08	6.92044178721389e-07	7.88406803366081	AL583856.2
3252	ENSG00000272002	-1.75148298154626	-2.28117161214925	-6.2039400598561	3.23570089018087e-07	2.84782293828262e-06	6.32731227920077	AC010904.2
3253	ENSG00000272010	-1.5798725547227	-2.09529801115487	-4.56676538552826	5.26707191546049e-05	0.000270887182742571	1.3161681122095	AC100814.2
3257	ENSG00000272040	-1.83079481511221	-0.427848168930639	-5.61448588069054	2.04546196111597e-06	1.44141682921523e-05	4.50471683846504	AC010245.2
3266	ENSG00000272077	-2.74054202380073	-1.26884167257923	-11.8226592822407	3.57684298729408e-14	4.55993286289278e-12	22.2365738974368	AC124045.1
3267	ENSG00000272079	1.75613558823334	1.93128449211276	4.54328364175966	5.65812540183471e-05	0.000287484704897568	1.24632831192097	AC004233.2
3273	ENSG00000272094	-1.77437674396392	-2.70934821205322	-6.07650635203728	4.81877308013698e-07	4.03420184380984e-06	5.93311173292237	AC091614.1
3280	ENSG00000272129	-2.23685393357262	-1.11782809687281	-9.78706782578996	7.64139473776227e-12	2.65680559188148e-10	16.9149642323354	AL359715.3
3281	ENSG00000272130	-2.33780347132591	-2.03794801603276	-6.71455792955668	6.6014986804032e-08	6.82371128954699e-07	7.90289825189875	AC091946.2
3284	ENSG00000272140	-1.55626756419068	0.805939916627255	-5.51406015112276	2.80017399014148e-06	1.88787371418673e-05	4.19502278223672	AC022400.6
3286	ENSG00000272142	-1.60112534173416	-1.60320506574223	-5.2822834110282	5.77377738850775e-06	3.63083430096444e-05	3.48241373609935	AL359643.3
3293	ENSG00000272205	-1.50754472482667	-1.69657975836225	-5.62082227665908	2.0053154340305e-06	1.41787597159098e-05	4.52427171236517	AL451050.2
3295	ENSG00000272217	-1.7687263911909	-2.52984831621409	-8.57944079334633	2.37110170061268e-10	4.77283485860169e-09	13.4986848976953	AL645940.1
3298	ENSG00000272236	-1.81059339906578	-2.0853395695606	-4.98266799397854	1.46522322273357e-05	8.51408024591178e-05	2.56766815706116	AL645939.5
3302	ENSG00000272264	-2.71026010995919	0.200780204153639	-8.05330545812834	1.1196254934531e-09	1.93838043249267e-08	11.9544399874356	AC009686.2
3306	ENSG00000272279	-1.51413776277328	-1.79522397050569	-4.32670040339891	0.000109107519497626	0.000522201745763949	0.607200484653596	AL512329.2
3307	ENSG00000272282	-2.44515575393086	-0.482022075004903	-7.28533998618885	1.13837510951706e-08	1.4645700568007e-07	9.64837436521527	LINC02084
3308	ENSG00000272308	-2.29196012328529	-1.27371877635327	-6.1199659461702	4.20656617702121e-07	3.58239350338628e-06	6.06756498285681	AC104113.1
3309	ENSG00000272316	-2.90198726591213	-0.0709716040110974	-12.1174330420788	1.71872439047901e-14	2.67802722620193e-12	22.9615096009033	AL021368.2
3310	ENSG00000272334	-1.72618472375051	-0.159007941164466	-5.84399185947012	9.97406701360814e-07	7.65709852668786e-06	5.213812849299	AC011816.2
3311	ENSG00000272335	-1.57439136421494	0.287666803640872	-4.77863780457163	2.75124128454142e-05	0.000151102768721485	1.9505434078388	AC093297.2
3312	ENSG00000272338	-2.02134319370791	-1.53927882470253	-5.63977770913898	1.88985262995207e-06	1.35214456023952e-05	4.58277972778607	AC067838.1
3316	ENSG00000272354	-2.31879104689383	-1.99853572690829	-6.76756908037627	5.60167849144342e-08	5.90633118132894e-07	8.06586540416557	AC092354.1
3318	ENSG00000272361	-1.73351166258748	-1.44168086919421	-5.8394008933541	1.01184173817326e-06	7.73966944089985e-06	5.19961570024652	AC005014.2
3319	ENSG00000272366	-1.87683026916882	-2.51134424256749	-6.68029565095705	7.34144053001293e-08	7.49646609460301e-07	7.79749271654127	AL158211.3
3321	ENSG00000272370	-1.80047433992024	-2.15986017674919	-5.02895471494716	1.26940900362638e-05	7.50056696384297e-05	2.70839035343984	AC092354.2
3332	ENSG00000272417	-1.8170532475552	-1.68124797927939	-4.71873276253213	3.30759996498882e-05	0.000178627381934634	1.77045066578469	AC034229.4
3340	ENSG00000272449	-1.75877908247628	1.48723038756471	-6.95182925826035	3.16982764205501e-08	3.59446492995295e-07	8.63108676574813	AL139246.5
3346	ENSG00000272465	-1.70085114526347	-1.06881644609123	-6.14392125624299	3.90310324636453e-07	3.37173621302989e-06	6.1416709078555	AL031768.1
3350	ENSG00000272482	-1.58504736038932	-2.14046497043151	-3.8957868049509	0.000392729325123166	0.00164072718052945	-0.631906444159108	AC254633.1
3354	ENSG00000272512	-3.34613595012656	-1.86198225061401	-10.2709668858401	2.03339446941707e-12	9.10052184344427e-11	18.230364655072	AL645608.7
3355	ENSG00000272516	-1.58118969947455	-2.34152826462034	-4.58786679208867	4.93845008398859e-05	0.000256494561769629	1.37901265483297	AL158211.4
3358	ENSG00000272541	-1.75065808952543	-2.02729785747726	-6.6654759556849	7.68683377602083e-08	7.83014762608223e-07	7.75188315766877	AL021368.3
3364	ENSG00000272555	-1.8747996901752	-0.539659654785935	-4.41577291952339	8.33602570206414e-05	0.000414045574127318	0.868901247836982	AC009974.1
3366	ENSG00000272564	-1.88591601999333	-1.60906945911112	-4.18537559982199	0.000166756672885952	0.000761146447107204	0.195607934385214	AC012511.1
3369	ENSG00000272576	-1.90603327968764	-1.83996081697865	-5.64858724498748	1.83847457366774e-06	1.32213034725131e-05	4.60997591689152	AC027271.1
3370	ENSG00000272583	-2.18123393659833	-1.59003766175552	-6.94656937561435	3.22166348444713e-08	3.62394071632863e-07	8.61498059770947	AL592494.2
3373	ENSG00000272632	-2.63238153596397	0.506543722350125	-7.83859322210653	2.12840395079842e-09	3.35029245134759e-08	11.3154834931057	AC097504.2
3374	ENSG00000272644	-2.4269533373656	-0.651096204249891	-7.21506385812864	1.41147161071284e-08	1.78857261032196e-07	9.43470271628946	AC097468.3
3380	ENSG00000272666	-2.3147886042077	0.106851542840485	-5.60248194257589	2.12372999296382e-06	1.4816802786731e-05	4.46767566380483	U62317.1
3386	ENSG00000272690	-1.54705958400517	-0.0951283458859298	-5.35547134054094	4.59537291745897e-06	2.95685267520124e-05	3.70705270712366	LINC02018
3395	ENSG00000272735	-1.74939574392281	0.741491666016199	-5.58000562314674	2.27840704668834e-06	1.573934063287e-05	4.39833540524637	AC007881.3
3400	ENSG00000272755	-2.72503918494326	-1.53779156763599	-11.4815604145672	8.46696525247464e-14	7.42094225357517e-12	21.3834677974103	AC245297.2
3401	ENSG00000272763	-1.93112058830071	-1.46705035785214	-6.39240361482518	1.79711288145349e-07	1.67266679032629e-06	6.90981791610163	AC103702.2
3402	ENSG00000272764	-2.39927596640546	-0.113987235515239	-6.12882235441296	4.09171167780332e-07	3.49874614400784e-06	6.09496293070134	AL596094.1
3403	ENSG00000272777	-2.98379888382768	-0.443969382526241	-13.1524829765504	1.42593149568601e-15	4.99907816862587e-13	25.4186406139869	AC019131.2
3406	ENSG00000272787	-2.29080768084131	-0.423153654646594	-5.26138363385312	6.16240249514414e-06	3.84647289274056e-05	3.41833949902576	AC253536.6
3412	ENSG00000272800	-2.1263676626967	-1.61786579184142	-8.23326947634383	6.56047296796473e-10	1.16948770238253e-08	12.4861804315911	AC021851.1
3417	ENSG00000272832	-1.79677130362174	-2.44507763397589	-6.55674792469802	1.07745991564849e-07	1.0566139545765e-06	7.41695221480348	AC022296.4
3427	ENSG00000272871	-2.43779130370229	-0.526427375175823	-8.7632230196011	1.38936577297234e-10	2.96703645020032e-09	14.0304572724433	AL159169.2
3430	ENSG00000272888	-2.22812773179604	6.14724888456087	-11.5404561321793	7.28878415575684e-14	6.83484806688457e-12	21.5318675945221	LINC01578
3432	ENSG00000272894	-2.05088259106668	-1.14720499620256	-8.59339986268282	2.27644118993986e-10	4.60432119522933e-09	13.5392183795302	AC004982.2
3436	ENSG00000272908	-2.31100753874609	0.888701525820011	-8.8676795548791	1.02724994741752e-10	2.29874496211995e-09	14.3308619594757	AC006033.2
3446	ENSG00000272953	1.68950115268845	0.332174864082531	4.22679873672023	0.000147316416791627	0.000684523273544525	0.315763788179311	AC092171.4
3452	ENSG00000272988	-2.18098859194523	-2.05820971271958	-9.23543205144153	3.58651593053312e-11	9.4167119213101e-10	15.3775901663037	AC022392.1
3453	ENSG00000272989	-2.02784762245811	-1.74776161216852	-9.88925604874428	5.76307002605867e-12	2.09010651720938e-10	17.1953515129143	LINC02012
3454	ENSG00000272994	-2.36842747839684	-1.04125519374165	-10.7024496153098	6.40806092600074e-13	3.5011314695695e-11	19.3767726044721	AC012360.3
3455	ENSG00000273001	-1.61159796106007	-2.36217909539259	-5.63761677854761	1.90267283137184e-06	1.35900587463181e-05	4.57610909070817	AL731533.2
3456	ENSG00000273004	-1.98373553499908	-0.480691184795588	-5.56937861855375	2.35540513924614e-06	1.62055720203288e-05	4.36555829674031	AL078644.2
3459	ENSG00000273011	-1.79794135848709	-1.6519091992675	-5.74584532967381	1.35606148457156e-06	1.00262753349605e-05	4.91039580019987	AC092681.3
3462	ENSG00000273015	-1.7995670316533	0.954073617517321	-7.38551859196832	8.38470624074306e-09	1.09208851872465e-07	9.95227149220545	AC008124.1
3465	ENSG00000273038	-3.48125979122457	-0.221758114322765	-13.4471451022385	7.18484733243104e-16	3.35851696972638e-13	26.0936395109625	AL365203.2
3467	ENSG00000273056	-2.99529462512249	-1.47033538866758	-9.89637246472812	5.65123810549902e-12	2.06737032259429e-10	17.2148259858147	AL354694.1
3468	ENSG00000273059	-2.33565761465033	-1.57418776221909	-7.05081765743733	2.33683879389147e-08	2.7615395522195e-07	8.93385673688466	AC239803.1
3469	ENSG00000273061	-1.7187343460103	-1.98692054977087	-6.01216073811833	5.89298566729719e-07	4.78333878041842e-06	5.73402991373682	CDC37L1-DT
3472	ENSG00000273084	1.53061360747145	0.00725957784557749	4.92270313948331	1.76400634709287e-05	0.000101058682088049	2.38573558099756	AC092171.5
3480	ENSG00000273117	-2.03643142593378	0.0160451089484618	-11.6969826440932	4.90501468651631e-14	5.23324641891644e-12	21.9240365333304	AC144652.1
3484	ENSG00000273142	-2.06566548713468	-0.505706846116343	-9.3985944808298	2.26094168580912e-11	6.69843779732321e-10	15.8364570234093	LINC02604
3485	ENSG00000273143	-1.58521400957577	-2.07365448191069	-4.10066764717465	0.000214639551216388	0.000954533395314316	-0.0487800346374536	AL355512.1
3487	ENSG00000273148	-2.15722710632053	-0.515610602412478	-8.70912669856089	1.62540028103492e-10	3.368501961731e-09	13.8743556110338	LINC00653
3488	ENSG00000273153	-1.61255910857799	1.23687552874862	-4.93592987366728	1.69330211371964e-05	9.7318606453805e-05	2.42582766843666	AC067747.1
3489	ENSG00000273156	-2.03251363515224	0.135881620645483	-6.62596904655942	8.68963330523837e-08	8.72488957401857e-07	7.63024495359024	AC124016.3
3490	ENSG00000273160	-4.41158574987025	2.66864472751838	-11.3682965181431	1.13086235735494e-13	8.97648667432494e-12	21.0967816588374	AL359962.2
3494	ENSG00000273175	-2.07432417022256	-1.3967539261457	-4.98769268204922	1.44259430138628e-05	8.39418288510659e-05	2.58293248793584	BX323046.1
3497	ENSG00000273192	-1.67507839882541	-0.716288358968891	-10.1453031469963	2.85928307053488e-12	1.16786445414954e-10	17.8917814112738	AL671710.1
3503	ENSG00000273218	-1.54904439162477	-1.78589814888633	-6.91752837506167	3.52363030659064e-08	3.92167002640921e-07	8.52602314798697	AC005776.2
3504	ENSG00000273230	-1.60055661030045	-0.676495540335619	-7.13190663951181	1.82141960282063e-08	2.22753263635651e-07	9.18137412030681	AC102953.2
3507	ENSG00000273245	-2.61037552125337	1.8158634193788	-10.9739811370287	3.13707303487469e-13	1.96980093398774e-11	20.0853666697587	AC092653.1
3512	ENSG00000273265	-1.81517215873489	-0.0756351486536299	-6.68687810367325	7.19307744645864e-08	7.38079922371988e-07	7.81774767447486	CNNM3-DT
3514	ENSG00000273272	-1.98548171495728	0.657490508782303	-4.39745797548748	8.81132718266743e-05	0.000435085134477487	0.814954373682287	U62317.4
3523	ENSG00000273319	-1.58733752559854	-0.79781871628646	-4.60768056792472	4.64831556713062e-05	0.000243776490646797	1.43809366576018	AC058791.1
3530	ENSG00000273344	-2.04145649389289	0.445948482025554	-9.36855072607423	2.46079765358416e-11	7.05252171642072e-10	15.7522232340584	PAXIP1-AS1
3531	ENSG00000273348	-2.37639108158546	-1.13109467508087	-6.6244571302871	8.73052250440848e-08	8.74507337524916e-07	7.62558847738327	AC027449.1
3533	ENSG00000273356	-2.62621989791741	0.708091065683863	-10.2171070560821	2.352667555036e-12	1.00996657184045e-10	18.0855065275053	LINC02019
3537	ENSG00000273375	-2.01828736403652	-0.864527269202959	-6.06580058671893	4.98282220232265e-07	4.1510362386478e-06	5.89998926072395	AC055764.2
3541	ENSG00000273399	-2.23592895711717	-0.978133366874963	-7.19333068341388	1.50865315038598e-08	1.88895946537911e-07	9.36854575945178	AL159169.3
3547	ENSG00000273428	-1.84428223954718	-2.20841586790045	-6.21033742910794	3.1716864774917e-07	2.81503903181595e-06	6.34709686808382	AC004832.6
3551	ENSG00000273448	-2.4260413383952	-0.381350987761507	-8.96008488947207	7.87323718145296e-11	1.80014721860721e-09	14.5954797066168	AC006480.3
3552	ENSG00000273449	-2.45162918862316	-0.387757367567627	-6.73321053475767	6.23070890813015e-08	6.47224503123544e-07	7.96025687653873	AC093788.1
3562	ENSG00000273507	-1.8304194260249	-1.44521521493845	-7.52368197951427	5.50796689893403e-09	7.62237392888667e-08	10.3699912774911	AL354809.1
3564	ENSG00000273565	-1.68770702273656	-2.67546331253119	-5.36758897209633	4.42482863097933e-06	2.86829800470416e-05	3.7442827843179	AL691403.2
3567	ENSG00000273669	-1.8321071885116	0.919350361846492	-5.82797801278146	1.04867119135184e-06	7.99231830075575e-06	5.16429306719947	AC015819.1
3571	ENSG00000273759	-2.10188659922397	2.34724107346499	-9.02050225769465	6.62019217589211e-11	1.57793424494078e-09	14.767916079495	AL117379.1
3574	ENSG00000273812	2.59975973010737	0.558469904706795	5.73693286281533	1.39441885256603e-06	1.02737655214454e-05	4.88285435394557	BX640514.2
3575	ENSG00000273816	-2.93579083154225	-0.314026772343396	-7.89656926967063	1.78859757247058e-09	2.87199617839073e-08	11.4884859978283	AC005695.3
3577	ENSG00000273824	-2.35435143610179	0.889174830380923	-6.23155279002932	2.96835139420795e-07	2.65699027987933e-06	6.41270320424814	AC008033.3
3580	ENSG00000273958	-1.58155511170871	-2.49874144807772	-5.91028141658656	8.10536608145206e-07	6.38563204207281e-06	5.41884221650378	AC009560.1
3582	ENSG00000273972	-2.48536839320863	-0.288747039899052	-6.200134836028	3.27439044174604e-07	2.87585816042288e-06	6.31554390692538	AC068722.2
3583	ENSG00000273980	-2.10894864916389	-2.28383428285165	-6.94838893308557	3.20363591453999e-08	3.62303663776068e-07	8.62055242428974	AL592071.1
3585	ENSG00000274015	-1.79906406133437	-1.5746553428966	-5.38034750933124	4.25207234010922e-06	2.7820324004416e-05	3.78349268166331	AL136038.7
3586	ENSG00000274020	-1.61249500705848	4.2278752813958	-7.2063565605834	1.44962489922403e-08	1.82766175860015e-07	9.40820159618394	LINC01138
3590	ENSG00000274104	-3.14778751144456	-0.932515007991783	-9.59882247721959	1.28946323792280e-11	4.10967563783427e-10	16.3948251395618	AC020910.5
3592	ENSG00000274173	3.46850288490358	-0.176571781990197	6.33815020088553	2.12831629115997e-07	1.95498398185808e-06	6.74221464717131	AL035661.1
3600	ENSG00000274251	-1.70681116675478	-1.35706774270333	-6.42759605366975	1.61047066411532e-07	1.51911436859488e-06	7.01849171639083	AP003419.2
3603	ENSG00000274292	-1.62203015837748	0.876961898960008	-7.08281410367249	2.11787453101753e-08	2.54568518628307e-07	9.03157926279456	AC084018.2
3614	ENSG00000274400	-3.31604162699397	-0.795327421799754	-9.79788639343069	7.41607002879129e-12	2.59995055092708e-10	16.9447142805375	AC015967.1
3616	ENSG00000274422	-2.88221562643214	-1.85684660345779	-11.4383257225543	9.45407104740248e-14	7.75095289503452e-12	21.2742361849115	AC245060.5
3622	ENSG00000274561	-2.92798913054851	1.85417644419517	-12.6025702191895	5.2662049046618e-15	1.23082911299512e-12	24.1301142736373	AC005332.3
3623	ENSG00000274605	-1.51973789816364	-2.17715441904916	-5.70430446614714	1.5443294909271e-06	1.1221060739776e-05	4.78204457354815	PCCA-DT
3629	ENSG00000274712	-2.736721053059	1.48497425801292	-10.8959061583372	3.84852098391199e-13	2.35319219863549e-11	19.8826353667924	AC005332.4
3641	ENSG00000274918	-1.7198107666292	-1.02921912314506	-5.13835707363387	9.03784313709035e-06	5.45512282320503e-05	3.04191544329902	AC116447.1
3649	ENSG00000275119	-2.40402678633439	-2.02293680586781	-7.7593633308473	2.70107108636642e-09	4.04391674745321e-08	11.0785089734297	AC244131.2
3650	ENSG00000275180	-2.11203392327082	1.48913430018604	-6.829445747296	4.62556998343092e-08	5.01540539182832e-07	8.25589502384873	AC048341.2
3651	ENSG00000275198	-1.9219664145642	-2.05418215292289	-9.5941406319332	1.30642931964781e-11	4.13244221635966e-10	16.3818291236422	AL512791.2
3653	ENSG00000275223	-1.87177789972531	-1.69271001716407	-6.4830507923439	1.35506787629957e-07	1.29269173596197e-06	7.18965458187296	AL121906.2
3667	ENSG00000275367	-2.05154333880874	-1.74601123490174	-10.9817145280982	3.07433078284211e-13	1.95965297021466e-11	20.1054028399807	AC092111.1
3668	ENSG00000275383	-1.92425305716404	-2.12646133034468	-11.2767258091664	1.43067237154492e-13	1.09433430310718e-11	20.8637556923616	AC126773.6
3674	ENSG00000275438	-3.21783447513047	-0.837781616865251	-5.63584191861615	1.91326750775738e-06	1.35971173335353e-05	4.57063035663023	AL031008.1
3676	ENSG00000275467	-1.50500828618279	-2.15551543320871	-3.85699871473006	0.000439835104315047	0.00180525491107649	-0.740934671651377	AC083806.3
3678	ENSG00000275484	-1.6983320066781	-1.68075732350943	-5.58038025137852	2.27573899868555e-06	1.573934063287e-05	4.3994909699974	AP003419.3
3679	ENSG00000275491	-2.93756992512364	-0.157593366763003	-8.72348566458591	1.559041237708e-10	3.24697350843442e-09	13.9158250369774	LINC01730
3682	ENSG00000275527	2.48912441442084	0.58846707003144	5.92216447295156	7.80949267258686e-07	6.16407798753713e-06	5.45560144702433	AC100835.2
3686	ENSG00000275632	-1.7084134957013	-1.22109573705235	-4.31476013885509	0.000113104636132773	0.000537662377639068	0.572249048527011	AL035461.3
3696	ENSG00000275764	-2.60726476126472	1.30279384008637	-10.7998213287178	4.95461885703816e-13	2.81676777453507e-11	19.6320154155172	AC092747.4
3703	ENSG00000275963	-1.94175940029718	-1.38689544808119	-5.61011207489177	2.07364088250241e-06	1.45154861775169e-05	4.49121968409745	AC008115.4
3708	ENSG00000276071	-2.45576895842912	-0.781642948124923	-10.2037210488601	2.43965232752333e-12	1.02636173418907e-10	18.0494438945165	AC074138.1
3715	ENSG00000276216	-2.50625272066912	1.29594091955128	-8.22344536007355	6.75408457933193e-10	1.19892125844934e-08	12.4572455672071	AC245014.3
3727	ENSG00000276476	-2.47356297144544	-1.27649192963016	-11.3329113242789	1.2382840163809e-13	9.64714973502679e-12	21.006867112181	AL136962.1
3733	ENSG00000276529	-2.03226512631261	-0.235371524090375	-7.69603328219676	3.2692870812492e-09	4.80905271007531e-08	10.8886435496615	AP001505.1
3734	ENSG00000276564	-2.61524723313114	-0.888611941912625	-11.5868576685378	6.47920406152647e-14	6.33907243880043e-12	21.6484620298789	AC130650.2
3740	ENSG00000276724	-2.24417412554241	-0.284128100875909	-9.7400528759022	8.70440333665949e-12	2.95317942236504e-10	16.7854970761775	AC123768.4
3741	ENSG00000276728	-2.0805362677176	0.734857112829748	-9.72226308982527	9.14482435981546e-12	3.07778208653949e-10	16.7364321196481	AC142472.1
3742	ENSG00000276768	-1.51641921512003	-2.04120718526403	-4.76902915949261	2.83380384956074e-05	0.000155030075358934	1.92162072138023	AL121890.2
3747	ENSG00000276814	-2.23088147479088	-0.41271412753647	-7.35149799124604	9.30126729086915e-09	1.20401327669805e-07	9.84916160774788	AC004801.6
3753	ENSG00000276867	-4.04220487826466	-0.336504244994992	-12.56114643676	5.81935369126234e-15	1.28852741995477e-12	24.0315092570051	AC074050.4
3760	ENSG00000277087	-2.10366340584882	-2.39323293798855	-8.64157278255819	1.9782138535612e-10	4.0463923462116e-09	13.6789203918256	AL121890.3
3763	ENSG00000277151	-1.75476334645911	-0.0603239517566597	-8.4577356417351	3.38567078920693e-10	6.33045200453047e-09	13.1443039971829	AL138820.1
3775	ENSG00000277423	-2.61302258885972	-0.399231921572582	-6.90419872773988	3.67162826023726e-08	4.06487897126794e-07	8.48517450058212	AC069234.5
3776	ENSG00000277425	-1.65542771574324	-0.940389703706073	-6.93674936058525	3.32073642542111e-08	3.72542350446577e-07	8.58490621932563	AL121890.4
3779	ENSG00000277476	-2.62501812992328	1.70986696000527	-12.962043088416	2.23269993524502e-15	5.87060539223488e-13	24.9766951622118	AC005332.5
3780	ENSG00000277491	-3.15240685453675	-0.328578310394782	-8.50762838598796	2.92506528259406e-10	5.59352256539692e-09	13.289793532349	AC087392.5
3781	ENSG00000277511	-2.31858615482845	-0.460692964012575	-7.63507639991258	3.93033134682492e-09	5.62220894542914e-08	10.7055265565464	AC116407.2
3788	ENSG00000277701	-3.26067202854694	1.33549655889181	-11.0172398992535	2.80212720142519e-13	1.81362294406089e-11	20.1973411987951	AC159540.2
3795	ENSG00000277851	-2.13943932466256	-1.49077980387501	-6.77749054813278	5.43222657059193e-08	5.75830347752749e-07	8.0963494935223	LINC02391
3797	ENSG00000277938	-1.71510484684435	-1.46843815847021	-8.49787684260229	3.00980506331658e-10	5.70371617178956e-09	13.2613806319342	AL035252.4
3801	ENSG00000277999	-2.48311431220324	0.581650270940854	-7.24155333026984	1.30151703001732e-08	1.66428028732002e-07	9.51528860792356	AC009093.6
3805	ENSG00000278058	-1.77597941771663	-1.39993645162835	-6.12356494753532	4.15950764667578e-07	3.54950277273124e-06	6.07869883472265	AC009159.3
3810	ENSG00000278153	-2.81823563499458	-1.72595851724194	-10.3394043627733	1.69034937005537e-12	7.99022449418306e-11	18.413867628559	AL121782.1
3819	ENSG00000278276	-2.71493690088784	-0.854173307003697	-5.17914832089982	7.96093559099704e-06	4.86797326036694e-05	3.1665751582087	AL110115.2
3826	ENSG00000278467	-1.93763594432443	1.84792693111764	-7.40036895462637	8.01374429120244e-09	1.04701311282884e-07	9.99724936579938	AC138393.3
3832	ENSG00000278610	-2.45399603092276	-1.64438553162128	-9.84746132443021	6.46684648387484e-12	2.28777915824001e-10	17.0808417403042	AC093152.1
3841	ENSG00000278730	-2.13813236145461	3.08324707335953	-9.64551027612731	1.13204869354497e-11	3.75002271948322e-10	16.5242645874956	AC005332.6
3842	ENSG00000278737	-1.52685010491368	-2.54796104006208	-5.72817850879636	1.43315117627605e-06	1.05222809748575e-05	4.85580361754736	AC013553.4
3843	ENSG00000278740	-3.32102296963806	0.37608286896811	-11.232237724044	1.60445241842539e-13	1.18419847795011e-11	20.7501403280683	AC005332.7
3847	ENSG00000278816	-1.6606790702319	-1.45283096029676	-4.66513888333388	3.89866821831069e-05	0.000208407842368908	1.60980265933992	AL121890.5
3856	ENSG00000278932	-1.56573780984669	0.683272727291928	-4.14083990048264	0.000190457596037227	0.00086249204147321	0.0668931093138072	CR381653.1
3857	ENSG00000278996	-1.56527662551334	0.933106572934589	-8.08692478937685	1.01294873167691e-09	1.77561471423531e-08	12.054044586853	FP671120.5
3861	ENSG00000279078	-2.67898275893233	1.23468921531218	-11.4434655173221	9.3308260949491e-14	7.75095289503452e-12	21.2872347797914	SND1-IT1
3862	ENSG00000279082	-2.22970735914956	-1.41124788150409	-7.42823779521336	7.36170971485368e-09	9.73921785232372e-08	10.081605795474	LINC01727
3864	ENSG00000279141	-1.78233524548011	-0.749966556256527	-6.60663559455325	9.22733763524763e-08	9.19891218755611e-07	7.57069312341091	AL590226.2
3879	ENSG00000279636	-2.22928902882183	-0.5711781685185	-4.12848643795114	0.000197595465441992	0.000889073928464663	0.0312780931254126	AL132989.2
3881	ENSG00000279727	-2.88127679053419	1.99472504168713	-9.22677050298518	3.67579560980309e-11	9.54572353730963e-10	15.3531348904006	LINC02033
3897	ENSG00000280207	-2.0128215625145	-1.30004625248662	-4.93939975491528	1.67522326238967e-05	9.64112758532606e-05	2.43634895253384	AC106795.5
3906	ENSG00000280441	-1.63098397472769	1.20662323060699	-7.78428980399419	2.50581562751709e-09	3.84274426400029e-08	11.1531310563182	FP236383.3
3910	ENSG00000280594	-1.66196460339887	-2.16454182538897	-7.78107621602241	2.5301643953603e-09	3.84274426400029e-08	11.1435140427048	BTG3-AS1
3929	ENSG00000280953	-2.02536194659322	-1.79615506332285	-8.3443515030933	4.72547862961452e-10	8.56900370465011e-09	12.8125901730795	LINC01163
3930	ENSG00000280997	-1.9992829610655	-2.11172082817622	-9.69167526004849	9.95576779267933e-12	3.32412024633349e-10	16.6519716585031	CCAT2
3933	ENSG00000281097	-2.29775395869778	-1.53135956390656	-6.56380310854504	1.05408691962272e-07	1.03853481752992e-06	7.43870078285669	LINC01395
3934	ENSG00000281162	1.60056848424392	0.932271149841763	2.55763513275164	0.0147388685204625	0.0403424982860023	-4.04575473534593	LINC01127
3937	ENSG00000281195	-1.84711831141049	3.00511775359754	-7.63406576570969	3.9423618704578e-09	5.62220894542914e-08	10.7024875863348	AC007878.1
3946	ENSG00000281398	-2.27134965670534	1.13117784017164	-8.01523588296688	1.25423692711086e-09	2.12146203761457e-08	11.8415037278579	SNHG4
3950	ENSG00000281538	-2.72884255760377	-0.563347503045298	-8.64572979739345	1.95441358785678e-10	4.03049900201641e-09	13.6909626907143	AC254562.3
3954	ENSG00000281649	-1.97082152058248	3.8209205681512	-8.23919298880581	6.44646025986379e-10	1.15405354524455e-08	12.5036216562614	EBLN3P
3956	ENSG00000281706	-2.17723285330553	-0.987273737368055	-7.9482715671805	1.53206348353726e-09	2.51773088876612e-08	11.6424750971932	AL009179.1
3958	ENSG00000281831	-1.85752130936267	-1.51920163578954	-6.64231567312242	8.25965676730215e-08	8.35297500481734e-07	7.6805834963836	AL645929.2
3959	ENSG00000281852	-1.70847503911116	-1.09117588306492	-5.43262910992057	3.61158678652611e-06	2.38523478978263e-05	3.94427557736634	LINC00891
3990	ENSG00000282851	-1.7743356794421	3.37577369618999	-6.87371261431003	4.03409238649943e-08	4.44278185078615e-07	8.39170895558018	BISPR
3991	ENSG00000282860	-1.66549853674819	-0.198996530039825	-5.58004944005039	2.27809482791816e-06	1.573934063287e-05	4.39847056097375	AC084035.1
3995	ENSG00000282961	-2.15388967720787	-1.33428990465493	-12.129840934645	1.66690649247668e-14	2.67802722620193e-12	22.991775946944	PRNCR1
4001	ENSG00000283036	2.50313934128162	-1.08634254843846	5.11918150940342	9.59292173720303e-06	5.7571215047665e-05	2.98336876100961	LINC01988
4009	ENSG00000283108	-1.90036454076589	-2.26377862960827	-5.82526038715452	1.0576289606154e-06	8.04601272569434e-06	5.15588978123823	AC011451.3
4010	ENSG00000283141	-2.641234687646	-1.0476864414907	-11.4331256678137	9.5804504526217e-14	7.75095289503452e-12	21.2610816196898	LINC02666
4049	ENSG00000284428	-2.79603765976637	3.18884718621616	-10.28412855001	1.9623142526089e-12	8.97332180513657e-11	18.2657042169882	AC092329.4
4068	ENSG00000284719	-1.59028446539497	0.0022289930859139	-6.36738818361835	1.94285534310555e-07	1.7963939403176e-06	6.83254850224951	AL033527.4
4071	ENSG00000284735	1.69146885988077	-1.08209311276857	4.72629281174134	3.23168283022574e-05	0.000174751795202566	1.79314841390864	AL139424.3
4087	ENSG00000285106	-1.53863206997372	3.09186026937533	-4.59300738751898	4.86150484891407e-05	0.000253123154695315	1.39433437660111	AC016831.6
4095	ENSG00000285280	-2.03250963056234	0.28231806466301	-6.02687876152488	5.62783487958808e-07	4.61355474355455e-06	5.7795670051547	AL390957.1
4108	ENSG00000285492	-1.87484804403323	-1.60344535151403	-8.55948607500381	2.5133981597929e-10	4.98767266898525e-09	13.4407011966176	AL356417.3
