# Supplementary material for: Risk stratification by long non‐coding RNAs profiling in COVID‐19 patients
Source: J Cell Mol Med. 2021 Mar 23;25(10):4753–64. doi: 10.1111/jcmm.16444 (PMC8107096; doi:10.1111/jcmm.16444)
Supplement: Supplementary file 7 — Table S2 [file JCMM-25-4753-s003.csv]

iCluster1 Featured
LINC01134
AC097634.1
LINC01506
AC022762.2
AC010201.2
AC010201.1
AC021483.2
OSER1-DT
