# Supplementary material for: Risk stratification by long non‐coding RNAs profiling in COVID‐19 patients
Source: J Cell Mol Med. 2021 Mar 23;25(10):4753–64. doi: 10.1111/jcmm.16444 (PMC8107096; doi:10.1111/jcmm.16444)
Supplement: Supplementary file 8 — Table S3 [file JCMM-25-4753-s002.csv]

iCluster2 Featured
AC097634.1
