# Supplementary material for: Risk stratification by long non‐coding RNAs profiling in COVID‐19 patients
Source: J Cell Mol Med. 2021 Mar 23;25(10):4753–64. doi: 10.1111/jcmm.16444 (PMC8107096; doi:10.1111/jcmm.16444)
Supplement: Supplementary file 9 — Table S4 [file JCMM-25-4753-s001.csv]

iCluster3 Featured
AL031281.2
LINC01355
AC246785.3
AL136379.1
AC013731.1
AC112503.2
LINC02365
AC093297.2
MIR3142HG
AC104986.2
AP003469.4
AC083843.3
AL391684.1
AL137246.1
AC008741.2
LINC00324
AC006504.5
AC008555.2
AC010247.1
AC004471.2
C21orf91-OT1
