# Supplementary material for: Risk stratification by long non‐coding RNAs profiling in COVID‐19 patients
Source: J Cell Mol Med. 2021 Mar 23;25(10):4753–64. doi: 10.1111/jcmm.16444 (PMC8107096; doi:10.1111/jcmm.16444)
Supplement: Supplementary file 10 — Table S5 [file JCMM-25-4753-s009.csv]

iCluster4 Featured
LINC01786
AL139246.3
MIR34AHG
LINC01759
LINC01772
BX284668.5
BX284668.6
AL031281.2
LINC01355
MDS2
SNHG3
AL033527.5
AL031289.1
AC098484.2
SLC2A1-AS1
LINC01144
FOXD2-AS1
LINC01771
AC119428.2
MIR4422HG
LINC01358
AL357078.1
LINC01725
AL359504.2
AL136382.1
AC104836.1
CCDC18-AS1
AL390036.1
AL390066.1
AC239800.2
AC239800.3
AC246785.3
FP700111.1
AC245014.1
LINC01719
AC239799.2
AC239803.3
LINC01138
AC245100.7
AC245297.3
AL451085.1
AL139412.1
AL592295.4
AL022310.1
GAS5
AL162431.1
LINC01732
PACERR
ERVMER61-1
LINC01353
AC244034.2
LINC00467
AC092803.2
AC096642.1
RNU6ATAC35P
AL445423.1
LINC02474
AL392172.1
AC093152.1
AL136379.1
AL670729.3
AL591848.3
AL591848.4
AL390728.6
AC114810.1
AC108488.1
LINC00487
LINC01871
AC010969.2
AC104794.2
AC009486.1
AC079148.1
AC106053.1
LINC01376
LINC00954
AC013400.1
AC012065.3
AL121652.1
LINC00486
LINC01119
AC008280.3
AC007381.1
AC016747.1
AC008074.3
LINC02245
AC007881.3
AC007878.1
AC019069.1
ST3GAL5-AS1
AC012511.1
AC009237.14
AC009237.15
AC109826.1
TBC1D8-AS1
LINC01918
AC012360.2
AC012442.1
AC079922.2
AC104653.1
AC009404.1
AC019186.1
AC013731.1
AC091488.1
AC016737.2
AC010680.5
AC021851.1
LINC01473
AC017071.1
AC010983.1
AC064836.3
AC008269.1
LINC01857
LINC00607
LINC01963
AC097468.3
LINC01891
AC016757.1
AC093642.1
LINC02084
AC112220.3
AC112220.2
AC011816.2
U73166.1
SUCLG2-AS1
LINC02018
AC107204.1
LINC02085
DUBR
AC112503.2
AC092902.2
AC084035.1
AC108673.3
LINC02021
AC018450.1
LINC00880
AC080013.6
TERC
AC073288.2
AC007823.1
LINC00887
LINC02012
AC055764.2
AC139887.3
AC147067.1
LINC02482
LINC002481
AC104825.1
AC025539.1
AC007370.2
AC007370.1
AC092546.1
AC133961.1
LINC01259
AC027271.1
USP46-AS1
AC110792.3
AC068620.1
AC068620.2
AC124016.2
AC114781.2
AC019131.2
AP001816.1
RPL34-AS1
SNHG8
AC108062.1
LINC02432
AC097504.2
AC139720.1
AC108206.1
AC080078.2
AC093788.1
LINC02365
FRG1-DT
AC091965.1
MIR4458HG
AC034229.2
AC034229.4
LINC02100
AC008875.1
AC025171.4
AC093297.2
AC025175.1
AC104113.1
AC025176.1
AC146944.4
AC116337.3
AC010245.2
AC108482.1
MIR583HG
LIX1-AS1
AC021086.1
LMNB1-DT
AC008667.1
AC005618.1
AC011374.2
LINC01933
MIR3142HG
AC034199.1
AC008393.1
LINC00847
AL357054.4
AL512329.2
GMDS-DT
AL359643.3
AL136361.1
AL136162.1
AL137003.2
U91328.3
HCG11
AL513548.3
AL513548.1
AL009179.1
AL645939.4
AL645929.2
HCG17
LINC00243
LINC00336
Z97832.2
AL355353.1
TRAM2-AS1
AL021368.3
AL021368.2
AL583856.2
AL080250.1
AL359715.3
SNHG5
Z98200.1
LINC00222
AL512303.1
AL080317.2
LINC02541
LINC01013
AL356417.3
CAHM
LINC01624
AC093627.7
AC102953.2
PSMG3-AS1
AC005532.1
AC004982.1
AC011287.1
AC002480.4
AC005082.1
AC007036.1
LINC01176
AC005154.1
AC008080.1
SEPT7-AS1
AC006033.2
LINC00265
AC073115.1
AC008267.5
AC006480.2
LINC01372
TP53TG1
AC000058.1
AC090114.2
AC078846.1
AC009275.1
AC024084.1
AC092681.3
LINC00996
LINC01006
AL672277.1
AC078960.1
AC073529.1
AC003035.1
LINC01560
AC232271.1
USP27X-AS1
AL445472.1
LINC00891
JPX
Z68871.1
SLC25A5-AS1
FIRRE
AL590282.2
AL683813.1
AC234778.2
FAM87A
AC087269.1
AF131215.3
AC087203.3
AC091185.1
AC026979.3
AC090186.1
AC100821.2
LINC00968
AC013644.1
AC011978.2
AC100814.1
RRS1-AS1
SNHG6
AC083837.1
AF117829.1
AB015752.1
C8orf37-AS1
AC104986.2
AP003469.4
AP001330.5
AP003354.1
AC012213.3
AC027031.2
RNF139-AS1
CASC11
LINC00824
AC083843.3
LY6E-DT
AL354977.2
CDC37L1-DT
AL354694.1
AL159169.3
AL159169.2
AL133410.1
EBLN3P
GLIDR
AL590399.1
BX005266.2
LINC01410
AL512625.2
AL512625.3
AL512625.1
LINC01504
AL158071.3
LINC00484
AL158071.5
LINC00476
AL590705.3
FAM225B
FAM225A
TTLL11-IT1
AL592211.1
AL353611.1
AL138781.1
AL590226.2
AC136475.7
AP006621.3
AP006621.2
AC090092.1
LINC00294
AC044839.5
AP003557.1
FAM111A-DT
AP002358.1
AP000640.2
AP001257.1
AP003774.3
AP003774.1
AP003716.1
AP002360.3
AP002360.1
AP001189.6
AP000654.1
AP000943.2
AP004609.3
MIR100HG
AP002986.1
LINC02551
AL731533.2
AC025822.2
AL158210.1
AL157392.3
AL158211.1
AL158211.4
AL161935.1
ITGB1-DT
AL121748.1
AL117339.4
AC022392.1
AL731563.3
AC022400.6
AC010997.4
AL157400.3
AL157400.4
AL391684.1
AL353719.1
RPARP-AS1
AL355340.1
AL158835.1
LINC00940
AC005840.2
AC125494.2
MIR200CHG
LINC02449
LINC02367
LINC02470
AC022075.2
LINC02446
AC244131.2
LINC01252
AC008115.4
AC092112.1
AC053513.1
LINC02422
AC008124.1
AC025031.4
AC008083.2
AC024257.5
AC024257.4
AC008121.2
AC068987.4
AC024884.2
AC008033.3
AC020656.2
LINC01481
ATP2B1-AS1
LINC02391
LINC02397
LINC02453
MAPKAPK5-AS1
AC083806.3
AC069234.4
AC145422.1
AC137767.1
AC055713.1
LINC00943
AC073912.2
LINC02361
AC138466.1
LINC00544
LINC00426
LINC00563
LINC00402
MIR17HG
LINC01232
AL355338.1
AL137246.1
AL442128.2
AL355922.1
LINC00641
AC243965.1
AL136295.2
SEC23A-AS1
AL049875.1
AL627171.2
LINC01588
AL136038.5
AL359232.1
AL357153.2
AC005479.2
AC005479.1
LINC01220
TGFB3-AS1
AC007376.2
VASH1-AS1
LINC02328
LINC01146
AL133467.2
AL133467.4
TCL6
AL355102.3
AL137786.1
LINC02325
LINC01550
AL157871.1
LINC02285
LINC02298
AL928742.1
LINC00221
AC012414.5
PWAR6
AC026150.1
AC091057.3
AC012236.1
LINC02256
AC021231.1
LINC01852
SRP14-AS1
AC020658.2
EIF3J-DT
AC084757.2
AC022306.2
AC090518.1
AC013553.4
AC110048.2
IQCH-AS1
AC068338.2
AC046168.1
AC090260.1
AC068870.2
AC245033.2
AC027020.2
SNHG19
AC009065.7
ERVK13-1
LINC01569
NAGPA-AS1
AC130650.2
AC126755.3
AC092375.2
AC009021.2
AC008915.2
LINC02175
AC008741.2
AC138904.1
AC145285.2
AC106782.2
AC135048.3
AC135050.3
AC026471.4
LINC02168
AC007495.1
LINC00920
AC009061.1
AC027682.4
LINC01572
AC009120.2
AC009163.7
AC009159.2
AC009159.3
LINC02139
AC092723.5
AC009108.3
AC092720.1
AC134312.5
AC005696.3
AC004706.1
AC040977.1
LINC00324
AC002347.1
AC005224.1
AC007952.7
AC015726.1
AC126365.1
AC127024.5
AC116407.2
AC005899.7
AC005899.5
AC022706.1
AC060766.6
AC060766.4
LINC02001
AC015849.5
AC243830.2
AC009283.1
AC004585.1
AC060780.1
AC142472.1
AC091132.1
AC091132.5
AC068152.1
AC018521.5
AC004477.3
AC091180.2
AC027801.4
AC007114.1
RNFT1-DT
AC025048.2
PRR29-AS1
AC005332.3
LINC00469
AC064805.1
BAIAP2-DT
AC110285.1
AC110285.2
AP000845.1
AP005328.1
LINC00526
AP001496.1
AP005671.1
AP005482.1
AC015967.1
AC011815.2
AC011815.1
AC116447.1
LINC00907
AC120049.1
AC100847.1
LINC01909
GTSCR1
LINC00909
AC015819.2
AC015819.1
ZNF236-DT
AC068473.3
AC068473.5
RBFADN
LINC01730
AL121890.5
AL121890.4
AL035045.1
AL035563.1
AL121761.1
AL132821.1
AL121894.2
AL035252.3
AL391095.1
AL139352.1
AL035541.1
AL132655.2
AL132655.1
HAR1A
AL096828.1
AC016588.2
AC011498.1
AC011451.3
ILF3-DT
LINC01764
BISPR
AC010618.3
AC011477.4
LINC00662
AC006504.1
AC006504.5
AC008555.1
AC008555.2
AC074138.1
LINC01534
AC093227.1
AC243960.3
LINC01480
AC243960.1
AC010247.1
AC011450.1
AC018755.1
ZNF528-AS1
AC245884.10
AC245884.8
AC005261.3
AC005261.1
AC012313.1
AC012313.5
AC012313.8
AC006946.2
LINC01664
AC004471.2
LINC00896
LINC01637
AC245060.5
LINC02556
AC253536.6
MIATNB
LINC01521
Z83851.2
Z93241.1
NUP50-DT
Z82243.1
MIRLET7BHG
GTSE1-DT
LINC01644
AL671710.1
U62317.2
LINC01670
CU633967.1
CU633906.2
CU638689.4
CU638689.5
CU634019.6
CU634019.1
CU633904.1
FP236241.1
FP671120.1
FP671120.4
AF127936.2
AF127936.1
AF127577.4
LINC02246
C21orf91-OT1
LINC01684
MIR155HG
URB1-AS1
LINC00310
DSCR9
LINC01679
